# Supplementary material for: Genome-wide RNAi screen in Drosophila reveals Enok as a novel trithorax group regulator
Source: Epigenetics Chromatin. 2019 Sep 23;12:55. doi: 10.1186/s13072-019-0301-x (PMC6757429; doi:10.1186/s13072-019-0301-x)
Supplement: Supplementary file 3 — Additional file 3: Table S1. List of candidates generated from the genome-wide RNAi screen along with their average Z-scores. [file 13072_2019_301_MOESM3_ESM.xlsx]

## Sheet: Table S1
Genes with Z-scores > 5 (control cut-offs)
Gene	Z-score
Structure specific recognition protein (Ssrp)	22.82
NA (Cdk12)	20.11
Syntaxin 1A (Syx1A)	19.98
NA (CG9386)	19.27
Transport and Golgi organization 7 (Tango7)	19.02
enoki mushroom (enok)	18.24
Nucleoporin 358 (Nup358)	18.01
pontin (pont)	17.16
wings apart-like (wapl)	16.9
Thioredoxin reductase-1 (Trxr-1)	16.58
dpr3 (dpr3)	16.08
NA (Ars2)	16.05
Vacuolar H[+] ATPase G-subunit (Vha13)	15.92
NA (CG3975)	15.89
NADH:ubiquinone reductase 42kD subunit precursor (ND42)	15.6
PNUTS (PNUTS)	15.52
NA (Wdr82)	14.64
Transcription factor IIB (TfIIB)	14.6
inaF-C (inaF-C)	14.59
Nucleoporin 160 (Nup160)	14.58
NA (CG14787)	14.5
verthandi (vtd)	14.43
NA (CG3436)	14.34
Transcription factor IIFalpha (TfIIFalpha)	14.32
embargoed (emb)	14.2
Ionotropic receptor 56d (Ir56d)	13.91
Roc1a (Roc1a)	13.87
NA (CG33514)	13.8
trithorax (trx)	13.76
Brahma associated protein 55kD (Bap55)	13.64
Vacuolar protein sorting 4 (Vps4)	13.36
suppressor of sable (su(s))	13.35
Protein phosphatase 4 regulatory subunit 2-related protein (PPP4R2r)	13.08
reptin (rept)	13.07
humpty dumpty (hd)	12.97
NA (CG3224)	12.93
NA (CG1140)	12.82
NA (CG5114)	12.81
Integrator 6 (IntS6)	12.72
Rpb8 (Rpb8)	12.14
Another transcription unit (Atu)	12.06
NA (CG43373)	11.91
Calcineurin A at 14F (CanA-14F)	11.64
absent, small, or homeotic discs 1 (ash1)	11.61
S-adenosylmethionine Synthetase (Sam-S)	11.6
RNA polymerase II 140kD subunit (RpII140)	11.43
Adenylyl cyclase 78C (Ac78C)	11.33
hyrax (hyx)	11.26
NA (CG17780)	11.26
Bub3 (Bub3)	10.92
Bub1-related kinase (BubR1)	10.66
Rpb7 (Rpb7)	10.6
NA (CG10107)	10.44
RNA polymerase II 215kD subunit (RpII215)	10.39
NA (CG33223)	10.3
Brd8 (Brd8)	10.27
Surfeit 6 (Surf6)	10.23
Host cell factor (Hcf)	10.01
Ing3 (Ing3)	10.01
NA (CG12050)	9.87
Sec61alpha (Sec61alpha)	9.83
NA (CG4313)	9.8
multiple ankyrin repeats single KH domain (mask)	9.62
string (stg)	9.5
MRG15 (MRG15)	9.49
Upf3 (Upf3)	9.42
male-specific lethal 2 (msl-2)	9.38
ballchen (ball)	9.33
NA (CG13506)	9.3
NA (CG5726)	9.27
D19B (D19B)	9.12
Chromosome-associated protein (Cap)	9.05
sec13 (sec13)	9
Separase (Sse)	8.91
Upf1 (Upf1)	8.83
Cyclin K (CycK)	8.82
NA (CG4785)	8.8
V-ATPase 69 kDa subunit 2 (Vha68-2)	8.76
Proteasome 54kD subunit (Pros54)	8.68
Nipped-A (Nipped-A)	8.65
Sequence-specific single-stranded DNA-binding protein (Ssdp)	8.65
grauzone (grau)	8.62
NA (CG8034)	8.61
RNA-binding motif protein 13 (Rbm13)	8.36
Enhancer of Polycomb (E(Pc))	8.35
vps2 (vps2)	8.32
charlatan (chn)	8.3
NA (CG4318)	8.21
NA (CG8370)	8.2
DnaJ-like-1 (DnaJ-1)	8.17
RNA polymerase II 15kD subunit (RpII15)	8.16
Shaker cognate b (Shab)	8.15
NA (CG9253)	8.14
NA (CG9422)	8.02
DMAP1 (DMAP1)	7.95
barentsz (btz)	7.94
Annexin X (AnnX)	7.91
NA (CG1115)	7.91
Sur-8 (Sur-8)	7.87
Serendipity delta (Sry-delta)	7.8
Transcription factor TFIIFbeta (TfIIFbeta)	7.66
mad2 (mad2)	7.64
cap binding protein 80 (Cbp80)	7.46
NA (CG32170)	7.44
NA (CG10376)	7.42
Cytochrome c oxidase subunit VIb (CoVIb)	7.41
RNA polymerase II 33kD subunit (RpII33)	7.38
tumor suppressor protein 101 (TSG101)	7.33
Vacuolar H[+] ATPase subunit PPA1-1 (VhaPPA1-1)	7.33
Rpb10 (Rpb10)	7.32
crooked legs (crol)	7.28
Integrator 4 (IntS4)	7.2
Stromalin (SA)	7.19
Cyp6v1 (Cyp6v1)	7.17
NA (CG2964)	7.17
Rpb11 (Rpb11)	7.16
Regena (Rga)	7.15
Vacuolar H[+] ATPase subunit 14-1 (Vha14-1)	7.09
Nipped-B (Nipped-B)	7.06
asunder (asun)	7.06
Heterogeneous nuclear ribonucleoprotein at 98DE (Hrb98DE)	7.06
Syndapin (Synd)	7.05
alternative testis transcripts open reading frame A (att-ORFA)	7.02
Vacuolar H[+] ATPase subunit 36-1 (Vha36-1)	6.98
NA (CG7261)	6.96
NA (CG14017)	6.94
zeste (z)	6.88
Upf2 (Upf2)	6.87
NA (CG17912)	6.86
NA (CG5274)	6.8
NA (CG11370)	6.79
Rpb12 (Rpb12)	6.79
Victoria (Victoria)	6.78
suppressor of Hairy wing (su(Hw))	6.77
NA (CG2129)	6.73
NA (CG31036)	6.67
NA (CG5073)	6.62
will die slowly (wds)	6.58
NA (CG34248)	6.51
brahma (brm)	6.51
NA (CG8545)	6.48
armadillo (arm)	6.45
Regulator of cyclin A1 (Rca1)	6.45
Vacuolar H[+]-ATPase SFD subunit (VhaSFD)	6.38
u-shaped (ush)	6.37
NA (CG14321)	6.36
crossveinless 2 (cv-2)	6.36
NA (Rbbp5)	6.34
Bub1 homologue (Bub1)	6.33
NA (CG3857)	6.32
Nedd8 (Nedd8)	6.31
NA (CG17994)	6.3
hyperplastic discs (hyd)	6.29
lethal (1) G0004 (l(1)G0004)	6.24
ribonuclease H1 (rnh1)	6.23
homeodomain interacting protein kinase (hipk)	6.23
no-on-and-no-off transient C (nonC)	6.22
Vacuolar H[+]-ATPase 55kD B subunit (Vha55)	6.21
Death-associated protein kinase related (Drak)	6.2
abnormal wing discs (awd)	6.19
Nucleoporin 214 (Nup214)	6.15
loki (lok)	6.12
P-element somatic inhibitor (Psi)	6.08
NA (CG32453)	6.04
NA (CG4612)	6.02
Histone deacetylase 3 (Hdac3)	5.96
Yeti (Yeti)	5.92
NA (CG7180)	5.91
NA (CG1600)	5.9
RNA polymerase II 18kD subunit (RpII18)	5.9
Grunge (Gug)	5.9
Rs1 (Rs1)	5.88
NA (CG14210)	5.86
NA (CG4502)	5.84
NA (CG17344)	5.83
Protein phosphatase 19C (Pp4-19C)	5.83
ATP synthase-beta (ATPsyn-beta)	5.79
falafel (flfl)	5.79
NA (CG10188)	5.79
Snf5-related 1 (Snr1)	5.74
Germinal centre kinase III (GckIII)	5.73
NA (CG6712)	5.71
rudimentary (r)	5.71
domino (dom)	5.7
NA (CG34273)	5.69
Sex combs extra (Sce)	5.67
Pyruvate kinase (PyK)	5.63
NA (CG42748)	5.62
lethal (1) 10Bb (l(1)10Bb)	5.58
Vacuolar H[+] ATPase subunit 100-2 (Vha100-2)	5.57
Mediator complex subunit 7 (MED7)	5.55
Sphingosine kinase 1 (Sk1)	5.55
NA (CG11438)	5.54
Vitelline membrane 34Ca (Vm34Ca)	5.52
Zn finger homeodomain 2 (zfh2)	5.52
rapsynoid (raps)	5.5
Brahma associated protein 60kD (Bap60)	5.49
lkb1 (lkb1)	5.48
lazaro (laza)	5.44
RNA polymerase II elongation factor (TfIIS)	5.42
NA (CG8878)	5.38
NA (CG13185)	5.37
crowded by cid (cbc)	5.36
Nuf2 (Nuf2)	5.35
Ccn (Ccn)	5.33
NA (CG43749)	5.33
Tip60 (Tip60)	5.32
double parked (dup)	5.31
shrub (shrb)	5.3
slipper (slpr)	5.3
NA (CG9004)	5.27
Phosphodiesterase 9 (Pde9)	5.27
small ribonucleoprotein particle U1 subunit 70K (snRNP-U1-70K)	5.26
NA (CG1662)	5.25
maroon-like (mal)	5.23
NA (CG10348)	5.23
brainiac (brn)	5.22

## Sheet: Table S1 topTable
Z-scores of Genome screen
plate	position	score	well	wellAnno	finalWellAnno	raw_r1_ch1	raw_r2_ch1	raw_r1_ch2	raw_r2_ch2	median_ch1	diff_ch1	median_ch2	diff_ch2	raw/PlateMedian_r1_ch1	raw/PlateMedian_r2_ch1	raw/PlateMedian_r1_ch2	raw/PlateMedian_r2_ch2	normalized_r1_ch1	normalized_r2_ch1	ID_BKN	GeneID	SecIDs	Name	SynName	GeneSymbol	Gene	score
23	153	28.46	G09	sample	sample	14340	15320	127995	112662	14830	980	120328	-15333	0.0604	0.0491	1.15	0.984	-4.253	-4.341	BKN28681	FBgn0026250	CG8053	eIF-1A	Eukaryotic initiation factor 1A	eIF-1A	Eukaryotic initiation factor 1A (eIF-1A)	28.46
26	105	25.18	E09	sample	sample	31760	27180	113310	100520	29470	-4580	106915	-12790	0.1	0.0726	1.29	1.05	-3.719	-3.879	BKN29245	FBgn0037270	CG9769	CG9769	NA	CG9769	NA (CG9769)	25.18
53	326	24.81	N14	sample	sample	13000	13420	82808	90134	13210	420	86471	7326	0.0585	0.0455	0.768	0.633	-3.723	-3.769	BKN46519	FBgn0015834	CG8882	Trip1	Trip1	Trip1	Trip1 (Trip1)	24.81
4	122	24.34	F02	fluc	fluc	29870	27770	90730	116010	28820	-2100	103370	25280	0.11	0.0879	1.37	1.13	-3.68	-3.675	NA	NA	NA	NA	NA	NA	fluc	24.34
27	43	24.31	B19	sample	sample	17890	16640	82964	92935	17265	-1250	87949.5	9971	0.069	0.0544	0.749	0.775	-3.47	-3.851	BKN30954	FBgn0029629	CG8636	CG8636	NA	CG8636	NA (CG8636)	24.31
5	122	23.94	F02	fluc	fluc	20520	26870	100333	125410	23695	6350	112872	25077	0.0838	0.0945	1.07	1.1	-3.682	-3.559	NA	NA	NA	NA	NA	NA	fluc	23.94
14	122	23.78	F02	fluc	fluc	29310	28360	96470	93460	28835	-950	94965	-3010	0.0836	0.0747	0.997	0.923	-3.566	-3.616	NA	NA	NA	NA	NA	NA	fluc	23.78
33	122	23.71	F02	fluc	fluc	21390	27430	104211	143018	24410	6040	123614	38807	0.0936	0.0831	1.05	1.04	-3.499	-3.656	NA	NA	NA	NA	NA	NA	fluc	23.71
8	97	23.57	E01	sample	sample	30210	18610	88010	77940	24410	-11600	82975	-10070	0.116	0.0641	1.15	0.834	-3.387	-3.715	BKN21369	FBgn0034237	CG4878	eIF3-S9	eIF3-S9	eIF3-S9	eIF3-S9 (eIF3-S9)	23.57
17	122	23.52	F02	fluc	fluc	24510	25300	110687	122549	24905	790	116618	11862	0.0892	0.0812	0.977	1.01	-3.455	-3.64	NA	NA	NA	NA	NA	NA	fluc	23.52
18	122	23.51	F02	fluc	fluc	31040	28870	93820	96770	29955	-2170	95295	2950	0.0989	0.0815	1.05	1.03	-3.427	-3.66	NA	NA	NA	NA	NA	NA	fluc	23.51
3	122	23.47	F02	fluc	fluc	27910	24610	123267	141043	26260	-3300	132155	17776	0.1	0.0847	1.05	1.1	-3.363	-3.706	NA	NA	NA	NA	NA	NA	fluc	23.47
6	122	23.43	F02	fluc	fluc	27200	32010	85830	98040	29605	4810	91935	12210	0.0968	0.0977	1.18	1.07	-3.63	-3.458	NA	NA	NA	NA	NA	NA	fluc	23.43
12	122	23.42	F02	fluc	fluc	29060	28710	91340	93290	28885	-350	92315	1950	0.102	0.083	1.1	1.01	-3.451	-3.614	NA	NA	NA	NA	NA	NA	fluc	23.42
39	122	23.39	F02	fluc	fluc	18440	28650	103648	129707	23545	10210	116678	26059	0.0841	0.1	1.03	1.08	-3.636	-3.441	NA	NA	NA	NA	NA	NA	fluc	23.39
42	122	23.35	F02	fluc	fluc	17540	35170	45750	125140	26355	17630	85445	79390	0.0687	0.108	0.464	1.06	NA	-3.33	NA	NA	NA	NA	NA	NA	fluc	23.35
8	122	23.34	F02	fluc	fluc	29160	25440	87110	99570	27300	-3720	93340	12460	0.112	0.0876	1.14	1.07	-3.423	-3.617	NA	NA	NA	NA	NA	NA	fluc	23.34
34	122	23.27	F02	fluc	fluc	24900	33670	86940	112510	29285	8770	99725	25570	0.0941	0.0888	1.02	1.02	-3.466	-3.558	NA	NA	NA	NA	NA	NA	fluc	23.27
25	122	23.22	F02	fluc	fluc	24020	26670	107096	115666	25345	2650	111381	8570	0.0957	0.076	0.992	0.922	-3.397	-3.606	NA	NA	NA	NA	NA	NA	fluc	23.22
15	122	23.21	F02	fluc	fluc	28090	25290	125673	116731	26690	-2800	121202	-8942	0.103	0.0815	1.09	0.969	-3.408	-3.593	NA	NA	NA	NA	NA	NA	fluc	23.21
13	122	23.16	F02	fluc	fluc	26620	26910	114278	131634	26765	290	122956	17356	0.102	0.0788	1	0.988	-3.328	-3.65	NA	NA	NA	NA	NA	NA	fluc	23.16
2	98	23.15	E02	fluc	fluc	26390	30770	49670	119580	28580	4380	84625	69910	0.0973	0.0936	1.18	1.07	-3.454	-3.536	NA	NA	NA	NA	NA	NA	fluc	23.15
22	122	23.11	F02	fluc	fluc	28080	30710	91940	94950	29395	2630	93445	3010	0.089	0.0838	1.01	0.947	-3.487	-3.495	NA	NA	NA	NA	NA	NA	fluc	23.11
11	122	23.06	F02	fluc	fluc	25440	25420	113763	118096	25430	-20	115930	4333	0.102	0.0899	1.05	1.09	-3.349	-3.602	NA	NA	NA	NA	NA	NA	fluc	23.06
28	122	23.01	F02	fluc	fluc	26300	29700	78800	94900	28000	3400	86850	16100	0.0896	0.0864	0.956	0.979	-3.429	-3.518	NA	NA	NA	NA	NA	NA	fluc	23.01
10	122	23	F02	fluc	fluc	27260	31240	88330	97700	29250	3980	93015	9370	0.101	0.0988	1.09	1.09	-3.474	-3.475	NA	NA	NA	NA	NA	NA	fluc	23
33	98	22.97	E02	fluc	fluc	23770	29980	108089	143437	26875	6210	125763	35348	0.104	0.0909	1.09	1.04	-3.399	-3.532	NA	NA	NA	NA	NA	NA	fluc	22.97
13	98	22.94	E02	fluc	fluc	27920	28260	124296	128271	28090	340	126284	3975	0.107	0.0827	1.09	0.963	-3.38	-3.542	NA	NA	NA	NA	NA	NA	fluc	22.94
19	122	22.93	F02	fluc	fluc	25200	27340	98429	115092	26270	2140	106760	16663	0.1	0.0878	1.04	0.996	-3.389	-3.532	NA	NA	NA	NA	NA	NA	fluc	22.93
20	122	22.92	F02	fluc	fluc	29580	30380	74890	105890	29980	800	90390	31000	0.102	0.0853	0.942	1.08	-3.212	-3.684	NA	NA	NA	NA	NA	NA	fluc	22.92
45	122	22.87	F02	fluc	fluc	20510	30000	105587	152689	25255	9490	129138	47102	0.0808	0.0924	0.862	1.01	-3.451	-3.458	NA	NA	NA	NA	NA	NA	fluc	22.87
24	193	22.82	I01	sample	sample	60750	29250	155920	105820	45000	-31500	130870	-50100	0.199	0.0914	1.85	1.14	-3.234	-3.638	BKN28881	FBgn0010278	CG4817	Ssrp	Structure specific recognition protein	Ssrp	Structure specific recognition protein (Ssrp)	22.82
21	122	22.82	F02	fluc	fluc	25520	28310	103876	118695	26915	2790	111286	14819	0.102	0.0891	1.02	1.02	-3.35	-3.533	NA	NA	NA	NA	NA	NA	fluc	22.82
7	98	22.81	E02	fluc	fluc	25660	26020	119197	123327	25840	360	121262	4130	0.103	0.0976	1.13	1.05	-3.468	-3.426	NA	NA	NA	NA	NA	NA	fluc	22.81
16	122	22.75	F02	fluc	fluc	28210	30630	85970	97760	29420	2420	91865	11790	0.0931	0.0866	0.948	0.97	-3.362	-3.503	NA	NA	NA	NA	NA	NA	fluc	22.75
6	98	22.75	E02	fluc	fluc	29110	32510	79330	99140	30810	3400	89235	19810	0.104	0.0992	1.09	1.08	-3.419	-3.452	NA	NA	NA	NA	NA	NA	fluc	22.75
9	122	22.73	F02	fluc	fluc	29780	21420	116013	98597	25600	-8360	107305	-17416	0.124	0.0891	1.11	1.11	-3.189	-3.65	NA	NA	NA	NA	NA	NA	fluc	22.73
26	122	22.72	F02	fluc	fluc	30350	33440	83630	95670	31895	3090	89650	12040	0.0956	0.0893	0.95	1	-3.346	-3.508	NA	NA	NA	NA	NA	NA	fluc	22.72
38	122	22.69	F02	fluc	fluc	21320	40030	86870	108240	30675	18710	97555	21370	0.08	0.109	1.01	0.994	-3.663	-3.219	NA	NA	NA	NA	NA	NA	fluc	22.69
35	122	22.68	F02	fluc	fluc	21200	32830	111800	135500	27015	11630	123650	23700	0.0905	0.101	1.04	1.02	-3.513	-3.35	NA	NA	NA	NA	NA	NA	fluc	22.68
4	98	22.68	E02	fluc	fluc	27220	28870	63050	110430	28045	1650	86740	47380	0.1	0.0913	0.953	1.08	-3.289	-3.548	NA	NA	NA	NA	NA	NA	fluc	22.68
22	98	22.67	E02	fluc	fluc	31350	35990	99340	105010	33670	4640	102175	5670	0.0994	0.0982	1.09	1.05	-3.44	-3.412	NA	NA	NA	NA	NA	NA	fluc	22.67
23	122	22.64	F02	fluc	fluc	23720	29140	114325	117174	26430	5420	115750	2849	0.0999	0.0935	1.03	1.02	-3.364	-3.47	NA	NA	NA	NA	NA	NA	fluc	22.64
32	122	22.61	F02	fluc	fluc	24810	33820	83610	108730	29315	9010	96170	25120	0.0979	0.0966	1.05	1.02	-3.433	-3.401	NA	NA	NA	NA	NA	NA	fluc	22.61
36	122	22.6	F02	fluc	fluc	26380	37450	86410	108630	31915	11070	97520	22220	0.0886	0.101	1	1.01	-3.498	-3.339	NA	NA	NA	NA	NA	NA	fluc	22.6
2	122	22.59	F02	fluc	fluc	37320	28690	55640	122600	33005	-8630	89120	66960	0.138	0.0872	1.32	1.09	-3.118	-3.673	NA	NA	NA	NA	NA	NA	fluc	22.59
29	122	22.57	F02	fluc	fluc	25920	26850	99267	108005	26385	930	103636	8738	0.103	0.0881	0.973	1.02	-3.244	-3.556	NA	NA	NA	NA	NA	NA	fluc	22.57
5	98	22.53	E02	fluc	fluc	25710	28870	100895	124045	27290	3160	112470	23150	0.105	0.102	1.07	1.09	-3.364	-3.439	NA	NA	NA	NA	NA	NA	fluc	22.53
32	98	22.53	E02	fluc	fluc	28090	30830	81390	111490	29460	2740	96440	30100	0.111	0.0881	1.03	1.04	-3.215	-3.57	NA	NA	NA	NA	NA	NA	fluc	22.53
59	122	22.51	F02	fluc	fluc	23750	27910	108460	143401	25830	4160	125930	34941	0.0992	0.096	0.996	1.06	-3.333	-3.461	NA	NA	NA	NA	NA	NA	fluc	22.51
30	143	22.5	F23	fluc	fluc	24470	29080	68440	79760	26775	4610	74100	11320	0.0876	0.0902	0.917	0.934	-3.405	-3.392	NA	NA	NA	NA	NA	NA	fluc	22.5
8	109	22.45	E13	sample	sample	16720	17890	53340	55410	17305	1170	54375	2070	0.0639	0.0616	0.697	0.593	-3.518	-3.28	BKN21375	FBgn0005593	CG4897	RpL7	Ribosomal protein L7	RpL7	Ribosomal protein L7 (RpL7)	22.45
29	98	22.44	E02	fluc	fluc	26930	27770	98764	113033	27350	840	105898	14269	0.107	0.0912	0.968	1.07	-3.182	-3.573	NA	NA	NA	NA	NA	NA	fluc	22.44
44	122	22.43	F02	fluc	fluc	27640	33420	94610	125020	30530	5780	109815	30410	0.0861	0.0994	0.875	1.06	-3.335	-3.436	NA	NA	NA	NA	NA	NA	fluc	22.43
26	98	22.43	E02	fluc	fluc	31850	33820	87420	91610	32835	1970	89515	4190	0.1	0.0903	0.993	0.961	-3.341	-3.429	NA	NA	NA	NA	NA	NA	fluc	22.43
28	98	22.42	E02	fluc	fluc	28890	34350	83810	100530	31620	5460	92170	16720	0.0984	0.0999	1.02	1.04	-3.382	-3.392	NA	NA	NA	NA	NA	NA	fluc	22.42
7	122	22.41	F02	fluc	fluc	26770	25400	107718	126295	26085	-1370	117006	18577	0.107	0.0953	1.02	1.07	-3.261	-3.495	NA	NA	NA	NA	NA	NA	fluc	22.41
3	98	22.4	E02	fluc	fluc	29000	27780	120179	136362	28390	-1220	128270	16183	0.104	0.0956	1.02	1.06	-3.271	-3.483	NA	NA	NA	NA	NA	NA	fluc	22.4
11	98	22.37	E02	fluc	fluc	29590	25130	115475	115092	27360	-4460	115284	-383	0.118	0.0888	1.07	1.06	-3.153	-3.582	NA	NA	NA	NA	NA	NA	fluc	22.37
17	98	22.36	E02	fluc	fluc	28790	30090	117809	126595	29440	1300	122202	8786	0.105	0.0965	1.04	1.04	-3.312	-3.437	NA	NA	NA	NA	NA	NA	fluc	22.36
16	98	22.35	E02	fluc	fluc	30500	33070	92800	97730	31785	2570	95265	4930	0.101	0.0935	1.02	0.97	-3.36	-3.392	NA	NA	NA	NA	NA	NA	fluc	22.35
25	98	22.34	E02	fluc	fluc	27490	29680	112326	116767	28585	2190	114546	4441	0.109	0.0846	1.04	0.93	-3.271	-3.465	NA	NA	NA	NA	NA	NA	fluc	22.34
41	122	22.27	F02	fluc	fluc	24500	29480	102176	132508	26990	4980	117342	30332	0.0949	0.107	0.979	1.08	-3.421	-3.314	NA	NA	NA	NA	NA	NA	fluc	22.27
43	98	22.27	E02	fluc	fluc	24400	30980	118970	143987	27690	6580	131478	25017	0.0967	0.096	0.958	1.01	-3.325	-3.398	NA	NA	NA	NA	NA	NA	fluc	22.27
30	119	22.27	E23	fluc	fluc	25540	30960	72390	80190	28250	5420	76290	7800	0.0915	0.096	0.969	0.939	-3.425	-3.309	NA	NA	NA	NA	NA	NA	fluc	22.27
22	6	22.24	A06	sample	sample	31540	26210	82080	83690	28875	-5330	82885	1610	0.1	0.0715	0.901	0.835	-3.156	-3.542	BKN28547	FBgn0030616	CG9091	RpL37a	Ribosomal protein L37a	RpL37a	Ribosomal protein L37a (RpL37a)	22.24
10	98	22.24	E02	fluc	fluc	30700	31200	88350	93320	30950	500	90835	4970	0.114	0.0986	1.09	1.04	-3.303	-3.411	NA	NA	NA	NA	NA	NA	fluc	22.24
21	98	22.18	E02	fluc	fluc	26750	29800	102260	116552	28275	3050	109406	14292	0.107	0.0938	1	0.999	-3.259	-3.432	NA	NA	NA	NA	NA	NA	fluc	22.18
9	98	22.15	E02	fluc	fluc	28490	24410	115367	96777	26450	-4080	106072	-18590	0.118	0.102	1.11	1.08	-3.245	-3.435	NA	NA	NA	NA	NA	NA	fluc	22.15
24	122	22.13	F02	fluc	fluc	34630	31870	94880	94910	33250	-2760	94895	30	0.114	0.0996	1.13	1.03	-3.328	-3.357	NA	NA	NA	NA	NA	NA	fluc	22.13
31	122	22.12	F02	fluc	fluc	22280	37070	104510	140636	29675	14790	122573	36126	0.0979	0.11	1.06	1.04	-3.436	-3.257	NA	NA	NA	NA	NA	NA	fluc	22.12
34	98	22.09	E02	fluc	fluc	25550	39870	86350	108590	32710	14320	97470	22240	0.0966	0.105	1.02	0.989	-3.419	-3.263	NA	NA	NA	NA	NA	NA	fluc	22.09
38	98	22.09	E02	fluc	fluc	25820	38980	91520	105770	32400	13160	98645	14250	0.0969	0.107	1.07	0.971	-3.462	-3.224	NA	NA	NA	NA	NA	NA	fluc	22.09
24	98	22.02	E02	fluc	fluc	31640	32050	91860	88640	31845	410	90250	-3220	0.104	0.1	1.09	0.958	-3.411	-3.25	NA	NA	NA	NA	NA	NA	fluc	22.02
15	98	22	E02	fluc	fluc	29950	28220	109166	123052	29085	-1730	116109	13886	0.109	0.091	0.943	1.02	-3.113	-3.511	NA	NA	NA	NA	NA	NA	fluc	22
12	98	21.99	E02	fluc	fluc	36060	32440	92980	94830	34250	-3620	93905	1850	0.127	0.0937	1.12	1.03	-3.166	-3.461	NA	NA	NA	NA	NA	NA	fluc	21.99
18	98	21.99	E02	fluc	fluc	34090	34100	90090	95410	34095	10	92750	5320	0.109	0.0963	1.01	1.01	-3.234	-3.4	NA	NA	NA	NA	NA	NA	fluc	21.99
8	98	21.98	E02	fluc	fluc	31280	31050	88510	97350	31165	-230	92930	8840	0.12	0.107	1.16	1.04	-3.345	-3.297	NA	NA	NA	NA	NA	NA	fluc	21.98
18	59	21.96	C11	sample	sample	39090	32890	101240	93140	35990	-6200	97190	-8100	0.125	0.0929	1.14	0.988	-3.204	-3.417	BKN27698	FBgn0015834	CG8882	Trip1	Trip1	Trip1	Trip1 (Trip1)	21.96
41	98	21.93	E02	fluc	fluc	26750	28560	98286	134351	27655	1810	116318	36065	0.104	0.104	0.941	1.1	-3.238	-3.38	NA	NA	NA	NA	NA	NA	fluc	21.93
23	98	21.92	E02	fluc	fluc	22940	34440	113320	117509	28690	11500	115414	4189	0.0966	0.11	1.02	1.03	-3.4	-3.234	NA	NA	NA	NA	NA	NA	fluc	21.92
20	98	21.91	E02	fluc	fluc	32570	35120	83720	99040	33845	2550	91380	15320	0.113	0.0987	1.05	1.01	-3.233	-3.379	NA	NA	NA	NA	NA	NA	fluc	21.91
19	250	21.87	K10	sample	sample	23920	21340	81540	82186	22630	-2580	81863	646	0.0952	0.0685	0.865	0.711	-3.192	-3.403	BKN28033	FBgn0011272	CG4651	RpL13	Ribosomal protein L13	RpL13	Ribosomal protein L13 (RpL13)	21.87
35	98	21.86	E02	fluc	fluc	24040	33990	116803	128163	29015	9950	122483	11360	0.103	0.104	1.08	0.969	-3.395	-3.219	NA	NA	NA	NA	NA	NA	fluc	21.86
45	98	21.78	E02	fluc	fluc	27340	30680	122609	142407	29010	3340	132508	19798	0.108	0.0945	1	0.942	-3.252	-3.325	NA	NA	NA	NA	NA	NA	fluc	21.78
43	122	21.77	F02	fluc	fluc	25090	32320	117426	141294	28705	7230	129360	23868	0.0995	0.1	0.946	0.994	-3.266	-3.31	NA	NA	NA	NA	NA	NA	fluc	21.77
40	122	21.75	F02	fluc	fluc	29530	37790	86500	106960	33660	8260	96730	20460	0.0958	0.111	0.988	1.02	-3.374	-3.206	NA	NA	NA	NA	NA	NA	fluc	21.75
19	98	21.74	E02	fluc	fluc	27830	32250	95856	119963	30040	4420	107910	24107	0.111	0.104	1.02	1.04	-3.207	-3.353	NA	NA	NA	NA	NA	NA	fluc	21.74
46	122	21.72	F02	fluc	fluc	28260	38120	100600	114910	33190	9860	107755	14310	0.0936	0.106	0.968	0.944	-3.401	-3.173	NA	NA	NA	NA	NA	NA	fluc	21.72
23	60	21.64	C12	sample	sample	17220	17310	71257	65332	17265	90	68294.5	-5925	0.0725	0.0555	0.642	0.571	-3.144	-3.379	BKN28754	FBgn0031980	CG7424	RpL36A	Ribosomal protein L36A	RpL36A	Ribosomal protein L36A (RpL36A)	21.64
25	155	21.6	G11	sample	sample	22290	18950	85083	68516	20620	-3340	76799.5	-16567	0.0888	0.054	0.788	0.546	-3.173	-3.344	BKN29066	FBgn0010078	CG3661	RpL23	Ribosomal protein L23	RpL23	Ribosomal protein L23 (RpL23)	21.6
37	122	21.51	F02	fluc	fluc	23450	35100	105264	128522	29275	11650	116893	23258	0.0986	0.117	1.02	1	-3.382	-3.132	NA	NA	NA	NA	NA	NA	fluc	21.51
36	98	21.48	E02	fluc	fluc	29070	40940	84910	105400	35005	11870	95155	20490	0.0976	0.11	0.986	0.983	-3.333	-3.167	NA	NA	NA	NA	NA	NA	fluc	21.48
37	98	21.48	E02	fluc	fluc	25270	34440	107491	131443	29855	9170	119467	23952	0.106	0.115	1.04	1.02	-3.304	-3.192	NA	NA	NA	NA	NA	NA	fluc	21.48
50	98	21.46	E02	fluc	fluc	27800	36690	101250	121920	32245	8890	111585	20670	0.0925	0.107	0.919	0.944	-3.327	-3.166	NA	NA	NA	NA	NA	NA	fluc	21.46
14	98	21.42	E02	fluc	fluc	39760	33710	93390	93930	36735	-6050	93660	540	0.113	0.0888	0.965	0.928	-3.08	-3.374	NA	NA	NA	NA	NA	NA	fluc	21.42
17	253	21.38	K13	sample	sample	23350	16390	76931	68828	19870	-6960	72879.5	-8103	0.085	0.0526	0.679	0.568	-3	-3.434	BKN27555	FBgn0002579	CG7622	RpL36	Ribosomal protein L36	RpL36	Ribosomal protein L36 (RpL36)	21.38
47	122	21.35	F02	fluc	fluc	26420	30320	117114	144693	28370	3900	130904	27579	0.0972	0.0947	0.83	0.938	-3.112	-3.326	NA	NA	NA	NA	NA	NA	fluc	21.35
27	122	21.27	F02	fluc	fluc	32010	28460	109968	113811	30235	-3550	111890	3843	0.123	0.0931	0.992	0.949	-3.037	-3.369	NA	NA	NA	NA	NA	NA	fluc	21.27
51	122	21.26	F02	fluc	fluc	24220	30300	106222	148308	27260	6080	127265	42086	0.104	0.108	0.918	1.02	-3.168	-3.25	NA	NA	NA	NA	NA	NA	fluc	21.26
12	148	21.26	G04	sample	sample	25860	28030	72580	65690	26945	2170	69135	-6890	0.091	0.081	0.871	0.714	-3.288	-3.143	BKN22438	FBgn0014026	CG3314	RpL7A	Ribosomal protein L7A	RpL7A	Ribosomal protein L7A (RpL7A)	21.26
44	98	21.2	E02	fluc	fluc	32010	36840	100290	116900	34425	4830	108595	16610	0.0997	0.11	0.928	0.989	-3.208	-3.199	NA	NA	NA	NA	NA	NA	fluc	21.2
51	98	21.2	E02	fluc	fluc	26920	29030	112733	146345	27975	2110	129539	33612	0.115	0.103	0.974	1	-3.101	-3.293	NA	NA	NA	NA	NA	NA	fluc	21.2
31	98	21.2	E02	fluc	fluc	23590	39630	100871	136219	31610	16040	118545	35348	0.104	0.118	1.02	1.01	-3.302	-3.114	NA	NA	NA	NA	NA	NA	fluc	21.2
27	98	21.19	E02	fluc	fluc	34300	28060	110830	116696	31180	-6240	113763	5866	0.132	0.0918	1	0.973	-2.949	-3.425	NA	NA	NA	NA	NA	NA	fluc	21.19
20	55	21.17	C07	sample	sample	27130	19270	58300	54950	23200	-7860	56625	-3350	0.094	0.0541	0.733	0.56	-2.975	-3.395	BKN28080	FBgn0053002	CG33002	mRpL27	mitochondrial ribosomal protein L27	RpL27A	mitochondrial ribosomal protein L27 (mRpL27)	21.17
40	98	21.13	E02	fluc	fluc	35750	38050	92500	106350	36900	2300	99425	13850	0.116	0.111	1.06	1.01	-3.195	-3.188	NA	NA	NA	NA	NA	NA	fluc	21.13
19	161	21.12	G17	sample	sample	12520	24080	48850	70719	18300	11560	59784.5	21869	0.0498	0.0773	0.518	0.612	NA	-3.012	BKN27917	FBgn0001942	CG9075	eIF-4a	Eukaryotic initiation factor 4a	eIF-4a	Eukaryotic initiation factor 4a (eIF-4a)	21.12
25	66	21.1	C18	sample	sample	20630	23040	77063	76895	21835	2410	76979	-168	0.0822	0.0657	0.714	0.613	-3.142	-3.228	BKN29141	FBgn0017579	CG6253	RpL14	Ribosomal protein L14	RpL14	Ribosomal protein L14 (RpL14)	21.1
50	122	21.08	F02	fluc	fluc	30450	34800	98370	119230	32625	4350	108800	20860	0.101	0.101	0.893	0.923	-3.154	-3.21	NA	NA	NA	NA	NA	NA	fluc	21.08
48	122	21.03	F02	fluc	fluc	27250	37060	99620	114690	32155	9810	107155	15070	0.0898	0.1	0.813	0.879	-3.217	-3.141	NA	NA	NA	NA	NA	NA	fluc	21.03
21	348	20.99	O12	sample	sample	22530	21610	82413	69462	22070	-920	75937.5	-12951	0.0901	0.0681	0.81	0.595	-3.195	-3.149	BKN28442	FBgn0003279	CG5502	RpL4	Ribosomal protein L4	RpL4	Ribosomal protein L4 (RpL4)	20.99
46	98	20.92	E02	fluc	fluc	32720	41270	102320	119190	36995	8550	110755	16870	0.108	0.115	0.984	0.979	-3.214	-3.112	NA	NA	NA	NA	NA	NA	fluc	20.92
15	176	20.87	H08	sample	sample	23980	18760	83180	68397	21370	-5220	75788.5	-14783	0.0876	0.0605	0.719	0.568	-3.041	-3.253	BKN27432	FBgn0036825	CG6846	RpL26	Ribosomal protein L26	RpL26	Ribosomal protein L26 (RpL26)	20.87
53	122	20.87	F02	fluc	fluc	23680	34880	113344	138505	29280	11200	125924	25161	0.106	0.118	1.05	0.973	-3.311	-3.011	NA	NA	NA	NA	NA	NA	fluc	20.87
54	155	20.86	G11	sample	sample	24790	24630	80330	79480	24710	-160	79905	-850	0.0926	0.0746	0.792	0.649	-3.144	-3.159	BKN46578	FBgn0261608	CG5827	RpL37A	Ribosomal protein L37A	RpL37A	Ribosomal protein L37A (RpL37A)	20.86
42	98	20.86	E02	fluc	fluc	34120	36880	101940	128100	35500	2760	115020	26160	0.134	0.113	1.03	1.09	-2.987	-3.295	NA	NA	NA	NA	NA	NA	fluc	20.86
17	244	20.83	K04	sample	sample	15990	12210	66888	60568	14100	-3780	63728	-6320	0.0582	0.0392	0.591	0.5	-3.344	NA	BKN27646	FBgn0026372	CG7977	RpL23A	Ribosomal protein L23A	RpL23A+Uhg7	Ribosomal protein L23A (RpL23A)	20.83
17	53	20.8	C05	sample	sample	26810	15640	70659	71401	21225	-11170	71030	742	0.0976	0.0502	0.624	0.589	-2.678	-3.554	BKN27503	FBgn0003941	CG2960	RpL40	Ribosomal protein L40	RpL40	Ribosomal protein L40 (RpL40)	20.8
20	344	20.74	O08	sample	sample	31620	30240	74120	73430	30930	-1380	73775	-690	0.11	0.085	0.932	0.749	-3.1	-3.163	BKN28248	FBgn0029785	CG4111	RpL35	Ribosomal protein L35	RpL35	Ribosomal protein L35 (RpL35)	20.74
58	122	20.65	F02	fluc	fluc	28950	36650	93120	109650	32800	7700	101385	16530	0.102	0.109	0.895	0.941	-3.148	-3.093	NA	NA	NA	NA	NA	NA	fluc	20.65
13	11	20.63	A11	sample	sample	23230	21300	76357	80115	22265	-1930	78236	3758	0.0893	0.0623	0.671	0.602	-2.942	-3.271	BKN22598	FBgn0002607	CG2746	RpL19	Ribosomal protein L19	RpL19	Ribosomal protein L19 (RpL19)	20.63
39	98	20.61	E02	fluc	fluc	26340	34300	109633	117043	30320	7960	113338	7410	0.12	0.12	1.09	0.973	-3.202	-3.033	NA	NA	NA	NA	NA	NA	fluc	20.61
40	284	20.53	L20	sample	sample	33520	27580	71500	81410	30550	-5940	76455	9910	0.109	0.0808	0.817	0.776	-2.917	-3.267	BKN22086	FBgn0015756	CG6141	RpL9	Ribosomal protein L9	RpL9	Ribosomal protein L9 (RpL9)	20.53
55	122	20.5	F02	fluc	fluc	27750	32950	107742	139223	30350	5200	123482	31481	0.119	0.115	0.987	1.02	-3.059	-3.129	NA	NA	NA	NA	NA	NA	fluc	20.5
20	56	20.48	C08	sample	sample	29510	23460	64840	57220	26485	-6050	61030	-7620	0.102	0.0659	0.815	0.584	-3.007	-3.169	BKN28176	FBgn0013325	CG7726	RpL11	Ribosomal protein L11	RpL11	Ribosomal protein L11 (RpL11)	20.48
48	108	20.41	E12	sample	sample	26570	27050	88820	80230	26810	480	84525	-8590	0.0876	0.0732	0.725	0.615	-3.088	-3.08	BKN42430	FBgn0040007	CG18001	RpL38	Ribosomal protein L38	RpL38	Ribosomal protein L38 (RpL38)	20.41
54	122	20.41	F02	fluc	fluc	30420	37020	93220	114730	33720	6600	103975	21510	0.114	0.112	0.919	0.936	-3.063	-3.1	NA	NA	NA	NA	NA	NA	fluc	20.41
13	163	20.34	G19	sample	sample	17280	16700	71030	67128	16990	-580	69079	-3902	0.0664	0.0489	0.624	0.504	-3.265	NA	BKN22638	FBgn0010409	CG6510	RpL18A	Ribosomal protein L18A	RpL18A	Ribosomal protein L18A (RpL18A)	20.34
60	122	20.25	F02	fluc	fluc	30140	40030	88170	106580	35085	9890	97375	18410	0.108	0.117	0.955	0.907	-3.169	-2.961	NA	NA	NA	NA	NA	NA	fluc	20.25
27	59	20.23	C11	sample	sample	27830	20270	85597	72790	24050	-7560	79193.5	-12807	0.107	0.0663	0.772	0.607	-2.878	-3.213	BKN29426	FBgn0024733	CG17521	RpL10	Ribosomal protein L10	RpL10	Ribosomal protein L10 (RpL10)	20.23
59	98	20.22	E02	fluc	fluc	28620	34440	100368	142287	31530	5820	121328	41919	0.12	0.118	0.922	1.05	-2.952	-3.147	NA	NA	NA	NA	NA	NA	fluc	20.22
54	98	20.18	E02	fluc	fluc	29640	40130	92840	116640	34885	10490	104740	23800	0.111	0.122	0.915	0.952	-3.095	-3.008	NA	NA	NA	NA	NA	NA	fluc	20.18
56	116	20.11	E20	sample	sample	240430	165120	586770	550580	202775	-75310	568675	-36190	0.893	0.512	6.3	4.72	-2.832	-3.221	BKN50514	FBgn0037093	CG7597	Cdk12	NA	Cdk12	NA (Cdk12)	20.11
47	98	20.11	E02	fluc	fluc	29420	34750	116923	142790	32085	5330	129856	25867	0.108	0.109	0.829	0.925	-2.955	-3.11	NA	NA	NA	NA	NA	NA	fluc	20.11
53	98	20.08	E02	fluc	fluc	28420	35090	109358	144897	31755	6670	127128	35539	0.128	0.119	1.01	1.02	-2.996	-3.067	NA	NA	NA	NA	NA	NA	fluc	20.08
18	147	20.05	G03	sample	sample	32980	26770	71620	60770	29875	-6210	66195	-10850	0.105	0.0756	0.805	0.645	-2.95	-3.098	BKN27718	FBgn0261608	CG5827	RpL37A	Ribosomal protein L37A	RpL37A	Ribosomal protein L37A (RpL37A)	20.05
57	122	20.01	F02	fluc	fluc	29240	34000	108795	147279	31620	4760	128037	38484	0.124	0.121	0.969	1.03	-2.959	-3.081	NA	NA	NA	NA	NA	NA	fluc	20.01
7	253	20.01	K13	sample	sample	50870	42430	154114	168897	46650	-8440	161506	14783	0.204	0.159	1.46	1.43	-2.852	-3.174	BKN21219	FBgn0025582	CG9677	Int6	Int6 homologue	Int6	Int6 homologue (Int6)	20.01
44	104	19.98	E08	sample	sample	41390	33320	100330	104250	37355	-8070	102290	3920	0.129	0.0991	0.928	0.882	-2.837	-3.178	BKN40892	FBgn0013343	CG31136	Syx1A	Syntaxin 1A	Syx1A	Syntaxin 1A (Syx1A)	19.98
57	98	19.97	E02	fluc	fluc	29960	31820	108939	139403	30890	1860	124171	30464	0.127	0.113	0.971	0.976	-2.925	-3.097	NA	NA	NA	NA	NA	NA	fluc	19.97
55	98	19.9	E02	fluc	fluc	29680	32970	109609	129432	31325	3290	119520	19823	0.128	0.115	1	0.946	-2.987	-3.023	NA	NA	NA	NA	NA	NA	fluc	19.9
20	212	19.86	I20	sample	sample	19560	14290	48740	41480	16925	-5270	45110	-7260	0.0678	0.0401	0.613	0.423	-3.189	NA	BKN28218	FBgn0035753	CG8615	RpL18	Ribosomal protein L18	RpL18	Ribosomal protein L18 (RpL18)	19.86
52	98	19.85	E02	fluc	fluc	31470	43350	91110	112870	37410	11880	101990	21760	0.114	0.132	1.02	0.937	-3.164	-2.852	NA	NA	NA	NA	NA	NA	fluc	19.85
58	98	19.69	E02	fluc	fluc	33960	37320	93010	106640	35640	3360	99825	13630	0.119	0.111	0.894	0.915	-2.916	-3.026	NA	NA	NA	NA	NA	NA	fluc	19.69
2	12	19.69	A12	sample	sample	26250	23950	33030	67050	25100	-2300	50040	34020	0.0968	0.0728	0.783	0.597	-2.874	-3.063	BKN20294	FBgn0000100	CG7490	RpLP0	Ribosomal protein LP0	RpLP0	Ribosomal protein LP0 (RpLP0)	19.69
41	249	19.67	K09	sample	sample	25950	21730	70156	85861	23840	-4220	78008.5	15705	0.101	0.0791	0.672	0.701	-2.795	-3.128	BKN33597	NA	NA	NA	NA	NA	BKN33597	19.67
60	98	19.67	E02	fluc	fluc	36170	40250	89580	110700	38210	4080	100140	21120	0.129	0.117	0.97	0.942	-2.929	-3.008	NA	NA	NA	NA	NA	NA	fluc	19.67
49	98	19.63	E02	fluc	fluc	28790	33700	118048	148009	31245	4910	133028	29961	0.115	0.114	0.834	0.92	-2.904	-3.019	NA	NA	NA	NA	NA	NA	fluc	19.63
56	98	19.55	E02	fluc	fluc	36290	40850	93880	115790	38570	4560	104835	21910	0.135	0.127	1.01	0.992	-2.916	-2.987	NA	NA	NA	NA	NA	NA	fluc	19.55
20	303	19.5	M15	sample	sample	18050	14850	43220	41310	16450	-3200	42265	-1910	0.0625	0.0417	0.543	0.421	-3.131	NA	BKN28144	FBgn0039857	CG11522	RpL6	Ribosomal protein L6	RpL6	Ribosomal protein L6 (RpL6)	19.5
2	258	19.48	K18	sample	sample	18480	31950	23720	84380	25215	13470	54050	60660	0.0681	0.0971	0.562	0.752	-2.902	-2.979	BKN20357	FBgn0032987	CG12775	RpL21	Ribosomal protein L21	RpL21	Ribosomal protein L21 (RpL21)	19.48
52	122	19.33	F02	fluc	fluc	48970	33980	93340	115620	41475	-14990	104480	22280	0.177	0.103	1.05	0.96	-2.561	-3.238	NA	NA	NA	NA	NA	NA	fluc	19.33
51	193	19.27	I01	sample	sample	207340	265670	858668	922552	236505	58330	890610	63884	0.889	0.943	7.42	6.32	-3.085	-2.755	BKN45433	FBgn0037708	CG9386	CG9386	NA	CG9386	NA (CG9386)	19.27
49	122	19.22	F02	fluc	fluc	37070	32300	129551	150702	34685	-4770	140126	21151	0.148	0.109	0.915	0.936	-2.673	-3.106	NA	NA	NA	NA	NA	NA	fluc	19.22
34	149	19.2	G05	sample	sample	19650	21760	52620	53680	20705	2110	53150	1060	0.0743	0.0574	0.619	0.489	-3.083	NA	BKN34055	FBgn0040007	CG18001	RpL38	Ribosomal protein L38	RpL38	Ribosomal protein L38 (RpL38)	19.2
25	51	19.19	C03	sample	sample	17700	17010	63381	53949	17355	-690	58665	-9432	0.0705	0.0485	0.587	0.43	-3.081	NA	BKN29038	FBgn0025286	CG1821	RpL31	Ribosomal protein L31	RpL31	Ribosomal protein L31 (RpL31)	19.19
27	71	19.03	C23	sample	sample	34650	26360	91738	85286	30505	-8290	88512	-6452	0.134	0.0862	0.828	0.711	-2.661	-3.063	BKN29432	FBgn0015288	CG7434	RpL22	Ribosomal protein L22	RpL22	Ribosomal protein L22 (RpL22)	19.03
37	117	19.02	E21	sample	sample	51050	46150	149601	150750	48600	-4900	150176	1149	0.215	0.154	1.44	1.17	-2.767	-2.967	BKN21081	FBgn0033902	CG8309	Tango7	Transport and Golgi organization 7	Tango7	Transport and Golgi organization 7 (Tango7)	19.02
56	122	19	F02	fluc	fluc	38160	41640	93140	111320	39900	3480	102230	18180	0.142	0.129	1	0.954	-2.832	-2.903	NA	NA	NA	NA	NA	NA	fluc	19
5	10	18.96	A10	sample	sample	44730	38850	108484	126307	41790	-5880	117396	17823	0.183	0.137	1.15	1.11	-2.67	-3.037	BKN20869	FBgn0034258	CG4954	eIF3-S8	eIF3-S8	eIF3-S8	eIF3-S8 (eIF3-S8)	18.96
19	291	18.89	M03	sample	sample	19300	14470	58940	55481	16885	-4830	57210.5	-3459	0.0768	0.0465	0.625	0.48	-3.034	NA	BKN27946	FBgn0261602	CG1263	RpL8	Ribosomal protein L8	RpL8	Ribosomal protein L8 (RpL8)	18.89
21	207	18.89	I15	sample	sample	36160	29230	97508	81276	32695	-6930	89392	-16232	0.145	0.092	0.958	0.697	-2.756	-2.94	BKN28312	FBgn0032518	CG9282	RpL24	Ribosomal protein L24	RpL24	Ribosomal protein L24 (RpL24)	18.89
48	98	18.66	E02	fluc	fluc	31970	48320	98140	109360	40145	16350	103750	11220	0.105	0.131	0.801	0.839	-2.965	-2.689	NA	NA	NA	NA	NA	NA	fluc	18.66
23	104	18.63	E08	sample	sample	39180	31360	123183	83347	35270	-7820	103265	-39836	0.165	0.101	1.11	0.728	-2.748	-2.873	BKN28764	FBgn0039828	CG1542	CG1542	NA	CG1542	NA (CG1542)	18.63
23	355	18.58	O19	sample	sample	27710	26410	88207	68696	27060	-1300	78451.5	-19511	0.117	0.0847	0.795	0.6	-2.766	-2.842	BKN28734	FBgn0034968	CG3195	RpL12	Ribosomal protein L12	RpL12	Ribosomal protein L12 (RpL12)	18.58
23	259	18.44	K19	sample	sample	35360	30060	105025	81001	32710	-5300	93013	-24024	0.149	0.0964	0.946	0.708	-2.666	-2.893	BKN28710	FBgn0037328	CG2099	RpL35A	Ribosomal protein L35A	RpL35A	Ribosomal protein L35A (RpL35A)	18.44
47	299	18.39	M11	sample	sample	30250	23770	94000	86651	27010	-6480	90325.5	-7349	0.111	0.0743	0.666	0.562	-2.6	-2.938	BKN41998	FBgn0037686	CG9354	RpL34b	Ribosomal protein L34b	RpL34b	Ribosomal protein L34b (RpL34b)	18.39
53	153	18.29	G09	sample	sample	24550	22960	78787	78140	23755	-1590	78463.5	-647	0.11	0.0779	0.731	0.549	-2.734	-2.788	BKN46193	FBgn0002579	CG7622	RpL36	Ribosomal protein L36	RpL36	Ribosomal protein L36 (RpL36)	18.29
25	107	18.24	E11	sample	sample	29190	37870	78858	95640	33530	8680	87249	16782	0.116	0.108	0.73	0.762	-2.674	-2.826	BKN29054	FBgn0034975	CG11290	enok	enoki mushroom	enok	enoki mushroom (enok)	18.24
43	206	18.08	I14	sample	sample	18380	14700	66876	55996	16540	-3680	61436	-10880	0.0729	0.0456	0.539	0.394	-2.903	NA	BKN40535	FBgn0028697	CG17420	RpL15	Ribosomal protein L15	RpL15+snoRNA:Me18S-C419	Ribosomal protein L15 (RpL15)	18.08
46	111	18.07	E15	sample	sample	27170	27330	68380	63190	27250	160	65785	-5190	0.09	0.076	0.658	0.519	-2.901	NA	BKN41568	FBgn0039406	CG6090	RpL34a	Ribosomal protein L34a	RpL34a	Ribosomal protein L34a (RpL34a)	18.07
50	310	18.01	M22	sample	sample	63260	39640	122220	116900	51450	-23620	119560	-5320	0.211	0.115	1.11	0.905	-2.412	-2.994	BKN45179	FBgn0039302	CG11856	Nup358	Nucleoporin 358	Nup358	Nucleoporin 358 (Nup358)	18.01
4	64	17.8	C16	sample	sample	21970	19970	37760	42420	20970	-2000	40090	4660	0.0808	0.0632	0.571	0.414	-2.859	NA	BKN20692	FBgn0033912	CG8415	RpS23	Ribosomal protein S23	RpS23	Ribosomal protein S23 (RpS23)	17.8
42	162	17.65	G18	sample	sample	35390	28710	80310	67550	32050	-6680	73930	-12760	0.139	0.0881	0.814	0.575	-2.59	-2.733	BKN40141	FBgn0036213	CG7283	RpL10Ab	Ribosomal protein L10Ab	RpL10Ab	Ribosomal protein L10Ab (RpL10Ab)	17.65
25	253	17.49	K13	sample	sample	47450	33430	108568	84412	40440	-14020	96490	-24156	0.189	0.0953	1.01	0.673	-2.435	-2.826	BKN29091	FBgn0020910	CG4863	RpL3	Ribosomal protein L3	RpL3	Ribosomal protein L3 (RpL3)	17.49
51	380	17.31	P20	sample	sample	38990	36050	107012	122537	37520	-2940	114774	15525	0.167	0.128	0.925	0.84	-2.491	-2.724	BKN45766	FBgn0032518	CG9282	RpL24	Ribosomal protein L24	RpL24	Ribosomal protein L24 (RpL24)	17.31
7	165	17.16	G21	sample	sample	155460	150170	357616	434319	152815	-5290	395968	76703	0.623	0.563	3.39	3.68	-2.455	-2.713	BKN21199	FBgn0040078	CG4003	pont	pontin	pont	pontin (pont)	17.16
26	348	17.1	O12	sample	sample	54240	46880	81860	75420	50560	-7360	78640	-6440	0.171	0.125	0.93	0.791	-2.478	-2.678	BKN29402	FBgn0086710	CG10652	RpL30	Ribosomal protein L30	RpL30	Ribosomal protein L30 (RpL30)	17.1
56	334	17.03	N22	sample	sample	261350	257330	514220	564970	259340	-4020	539595	50750	0.97	0.798	5.52	4.84	-2.521	-2.618	BKN50755	FBgn0037093	CG7597	Cdk12	NA	Cdk12	NA (Cdk12)	17.03
52	334	16.9	N22	sample	sample	49900	45740	91180	99960	47820	-4160	95570	8780	0.18	0.139	1.03	0.83	-2.5	-2.599	BKN46139	FBgn0004655	CG3707	wapl	wings apart-like	wapl	wings apart-like (wapl)	16.9
34	230	16.79	J14	sample	sample	62280	98150	124540	149580	80215	35870	137060	25040	0.235	0.259	1.47	1.36	-2.662	-2.426	BKN32439	FBgn0052614	NA	CG32614	NA	NA	NA (CG32614)	16.79
51	277	16.68	L13	sample	sample	25110	18530	78404	67786	21820	-6580	73095	-10618	0.108	0.0658	0.678	0.464	-2.678	NA	BKN45643	FBgn0035422	CG12740	RpL28	Ribosomal protein L28	RpL28+snoRNA:Me28S-C3351	Ribosomal protein L28 (RpL28)	16.68
50	52	16.58	C04	sample	sample	114630	71770	209260	167940	93200	-42860	188600	-41320	0.382	0.209	1.9	1.3	-2.33	-2.66	BKN45110	FBgn0020653	CG2151	Trxr-1	Thioredoxin reductase-1	Trxr-1	Thioredoxin reductase-1 (Trxr-1)	16.58
3	162	16.42	G18	sample	sample	66810	52530	146178	139367	59670	-14280	142772	-6811	0.24	0.181	1.25	1.08	-2.35	-2.595	BKN20525	FBgn0002626	CG7939	RpL32	Ribosomal protein L32	RpL32	Ribosomal protein L32 (RpL32)	16.42
2	52	16.36	C04	sample	sample	43510	8870	46150	24820	26190	-34640	35485	-21330	0.16	0.027	1.09	0.221	-2.627	NA	BKN20302	FBgn0029897	CG3203	RpL17	Ribosomal protein L17	RpL17	Ribosomal protein L17 (RpL17)	16.36
18	342	16.35	O06	sample	sample	73420	51250	103060	82570	62335	-22170	92815	-20490	0.234	0.145	1.16	0.876	-2.321	-2.603	BKN27863	FBgn0035422	CG12740	RpL28	Ribosomal protein L28	RpL28+snoRNA:Or-CD12	Ribosomal protein L28 (RpL28)	16.35
23	261	16.28	K21	sample	sample	47610	45270	118276	93234	46440	-2340	105755	-25042	0.2	0.145	1.07	0.815	-2.408	-2.505	BKN28711	FBgn0037351	CG1475	RpL13A	Ribosomal protein L13A	RpL13A	Ribosomal protein L13A (RpL13A)	16.28
31	227	16.08	J11	sample	sample	197650	269270	463586	573148	233460	71620	518367	109562	0.868	0.799	4.69	4.25	-2.436	-2.423	BKN31766	FBgn0053516	CG33516	dpr3	dpr3	dpr3	dpr3 (dpr3)	16.08
44	199	16.07	I07	sample	sample	37850	21520	76770	62060	29685	-16330	69415	-14710	0.118	0.064	0.71	0.525	-2.58	NA	BKN40820	FBgn0064225	CG17489	RpL5	Ribosomal protein L5	RpL5	Ribosomal protein L5 (RpL5)	16.07
20	42	16.05	B18	sample	sample	399960	482070	600470	687700	441015	82110	644085	87230	1.39	1.35	7.55	7.01	-2.458	-2.396	BKN29705	FBgn0033062	CG7843	Ars2	NA	Ars2	NA (Ars2)	16.05
53	157	15.92	G13	sample	sample	32680	41180	86328	104235	36930	8500	95281.5	17907	0.147	0.14	0.801	0.732	-2.453	-2.361	BKN46195	FBgn0026753	CG6213	Vha13	Vacuolar H[+] ATPase G-subunit	Vha13	Vacuolar H[+] ATPase G-subunit (Vha13)	15.92
48	270	15.89	L06	sample	sample	33420	37270	66540	71690	35345	3850	69115	5150	0.11	0.101	0.543	0.55	-2.34	-2.455	BKN42655	FBgn0082966	CR34643	snoRNA:Psi28S-3327b	snoRNA:Psi28S-3327b	snoRNA:Psi28S-3327b	snoRNA:Psi28S-3327b (snoRNA:Psi28S-3327b)	15.89
52	234	15.89	J18	sample	sample	35240	31960	55200	65530	33600	-3280	60365	10330	0.127	0.0972	0.621	0.544	-2.278	-2.507	BKN46113	FBgn0027559	CG3975	CG3975	NA	CG3975	NA (CG3975)	15.89
38	268	15.78	L04	sample	sample	55190	60620	87320	96810	57905	5430	92065	9490	0.207	0.166	1.02	0.889	-2.299	-2.46	BKN33214	FBgn0023170	CG3997	RpL39	Ribosomal protein L39	RpL39	Ribosomal protein L39 (RpL39)	15.78
50	177	15.6	H09	sample	sample	63180	49830	102180	106880	56505	-13350	104530	4700	0.21	0.145	0.928	0.827	-2.155	-2.535	BKN45233	FBgn0019957	CG6343	ND42	NADH:ubiquinone reductase 42kD subunit precursor	ND42	NADH:ubiquinone reductase 42kD subunit precursor (ND42)	15.6
21	142	15.52	F22	sample	sample	240670	271250	493344	494002	255960	30580	493673	658	0.962	0.854	4.85	4.23	-2.36	-2.33	BKN29923	FBgn0053526	CG33526	PNUTS	PNUTS	PNUTS	PNUTS (PNUTS)	15.52
1	122	15.32	F02	fluc	fluc	178420	26630	130114	143736	102525	-151790	136925	13622	0.565	0.1	1.19	1.09	-1.045	-3.443	NA	NA	NA	NA	NA	NA	fluc	15.32
19	258	15.08	K18	sample	sample	34810	32650	57600	62447	33730	-2160	60023.5	4847	0.138	0.105	0.611	0.541	-2.149	-2.394	BKN28037	FBgn0010408	CG3395	RpS9	Ribosomal protein S9	RpS9	Ribosomal protein S9 (RpS9)	15.08
25	297	15.06	M09	sample	sample	25140	19990	56881	57444	22565	-5150	57162.5	563	0.1	0.057	0.527	0.458	-2.419	NA	BKN29101	FBgn0261593	CG14206	RpS10b	Ribosomal protein S10b	RpS10b	Ribosomal protein S10b (RpS10b)	15.06
45	263	14.96	K23	sample	sample	47660	33160	95545	81671	40410	-14500	88608	-13874	0.188	0.102	0.78	0.54	-2.091	-2.411	BKN41224	FBgn0033555	CG12324	RpS15Ab	Ribosomal protein S15Ab	RpS15Aa&RpS15Ab	Ribosomal protein S15Ab (RpS15Ab)	14.96
1	98	14.93	E02	fluc	fluc	101870	24410	77386	117474	63140	-77460	97430	40088	0.322	0.092	0.706	0.891	-1.104	-3.277	NA	NA	NA	NA	NA	NA	fluc	14.93
45	251	14.84	K11	sample	sample	50470	43530	97065	108496	47000	-6940	102780	11431	0.199	0.134	0.793	0.718	-2.031	-2.428	BKN41218	FBgn0010198	CG2033	RpS15Aa	Ribosomal protein S15Aa	RpS15Aa	Ribosomal protein S15Aa (RpS15Aa)	14.84
8	3	14.64	A03	sample	sample	438300	389150	541640	597520	413725	-49150	569580	55880	1.68	1.34	7.08	6.39	-2.15	-2.267	BKN21346	FBgn0032030	CG17293	Wdr82	NA	Wdr82	NA (Wdr82)	14.64
53	144	14.6	F24	sample	sample	191390	187850	393574	457577	189620	-3540	425576	64003	0.861	0.637	3.65	3.21	-2.092	-2.306	BKN46476	FBgn0004915	CG5193	TfIIB	Transcription factor IIB	TfIIB	Transcription factor IIB (TfIIB)	14.6
52	130	14.59	F10	sample	sample	97080	97660	133050	174390	97370	580	153720	41340	0.351	0.297	1.5	1.45	-2.086	-2.308	BKN46085	FBgn0085350	CG34321	inaF-C	inaF-C	inaF-B+inaF-D+inaF-C+inaF-A	inaF-C (inaF-C)	14.59
41	33	14.58	B09	sample	sample	68800	39760	111979	90158	54280	-29040	101068	-21821	0.267	0.145	1.07	0.736	-2.063	-2.327	BKN23077	FBgn0262647	CG4738	Nup160	Nucleoporin 160	Nup160	Nucleoporin 160 (Nup160)	14.58
22	219	14.5	J03	sample	sample	97560	82890	114570	116170	90225	-14670	115370	1600	0.309	0.226	1.26	1.16	-2.008	-2.354	BKN30034	FBgn0027793	CG14787	CG14787	NA	CG14787	NA (CG14787)	14.5
42	230	14.43	J14	sample	sample	54090	49930	89060	82670	52010	-4160	85865	-6390	0.212	0.153	0.902	0.703	-2.128	-2.226	BKN40343	FBgn0260987	CG17436	vtd	verthandi	vtd	verthandi (vtd)	14.43
52	81	14.34	D09	sample	sample	30950	31100	49270	61040	31025	150	55155	11770	0.112	0.0945	0.554	0.507	-2.302	NA	BKN45977	FBgn0031229	CG3436	CG3436	NA	CG3436	NA (CG3436)	14.34
50	159	14.32	G15	sample	sample	165740	179760	271350	296280	172750	14020	283815	24930	0.552	0.524	2.46	2.29	-2.173	-2.155	BKN45044	FBgn0010282	CG10281	TfIIFalpha	Transcription factor IIFalpha	TfIIFalpha	Transcription factor IIFalpha (TfIIFalpha)	14.32
13	153	14.2	G09	sample	sample	70600	73500	131131	128725	72050	2900	129928	-2406	0.271	0.215	1.15	0.966	-2.119	-2.169	BKN22633	FBgn0020497	CG13387	emb	embargoed	emb	embargoed (emb)	14.2
10	249	14.18	K09	sample	sample	241650	322740	324590	385870	282195	81090	355230	61280	0.896	1.02	4.02	4.3	-2.204	-2.088	BKN21793	FBgn0037093	CG7597	Cdk12	NA	Cdk12	NA (Cdk12)	14.18
52	22	13.91	A22	sample	sample	85640	85250	112900	137780	85445	-390	125340	24880	0.31	0.259	1.27	1.14	-2.029	-2.164	BKN45875	FBgn0034458	CG15904	Ir56d	Ionotropic receptor 56d	Ir56d	Ionotropic receptor 56d (Ir56d)	13.91
24	201	13.87	I09	sample	sample	115900	66640	109070	100180	91270	-49260	104625	-8890	0.38	0.208	1.3	1.08	-1.786	-2.371	BKN28885	FBgn0025638	CG16982	Roc1a	Roc1a	Roc1a	Roc1a (Roc1a)	13.87
51	83	13.8	D11	sample	sample	52410	43520	94240	107598	47965	-8890	100919	13358	0.225	0.154	0.815	0.737	-1.881	-2.265	BKN45594	FBgn0053514	CG33514	CG33514	NA	CG33514	NA (CG33514)	13.8
33	266	13.76	L02	trx	trx	37670	38470	56893	79373	38070	800	68133	22480	0.165	0.117	0.574	0.575	-1.809	-2.319	NA	NA	NA	NA	NA	NA	trx	13.76
10	353	13.74	O17	sample	sample	43040	46280	36600	50610	44660	3240	43605	14010	0.16	0.146	0.453	0.564	NA	-1.959	BKN21821	FBgn0005533	CG3922	RpS17	Ribosomal protein S17	RpS17	Ribosomal protein S17 (RpS17)	13.74
14	14	13.71	A14	sample	sample	149710	127890	158720	157280	138800	-21820	158000	-1440	0.427	0.337	1.64	1.55	-1.932	-2.194	BKN22983	FBgn0040227	CG10161	eIF-3p66	Eukaryotic initiation factor 3 p66 subunit	eIF-3p66	Eukaryotic initiation factor 3 p66 subunit (eIF-3p66)	13.71
15	287	13.69	L23	sample	sample	50120	41880	88243	67355	46000	-8240	77799	-20888	0.183	0.135	0.763	0.559	-2.063	-2.072	BKN27368	FBgn0003274	CG4918	RpLP2	Ribosomal protein LP2	RpLP2	Ribosomal protein LP2 (RpLP2)	13.69
17	242	13.65	K02	trx	trx	36760	43830	58318	65691	40295	7070	62004.5	7373	0.134	0.141	0.515	0.542	NA	-1.948	NA	NA	NA	NA	NA	NA	trx	13.65
2	298	13.64	M10	sample	sample	39120	62040	26640	90740	50580	22920	58690	64100	0.144	0.189	0.632	0.808	-1.988	-2.126	BKN20365	FBgn0025716	CG6546	Bap55	Brahma associated protein 55kD	Bap55	Brahma associated protein 55kD (Bap55)	13.64
17	298	13.63	M10	sample	sample	94760	87780	158986	145005	91270	-6980	151996	-13981	0.345	0.282	1.4	1.2	-2.026	-2.088	BKN27661	FBgn0035524	CG11583	CG11583	NA	CG11583	NA (CG11583)	13.63
2	266	13.55	L02	trx	trx	39170	49040	21800	62720	44105	9870	42260	40920	0.144	0.149	0.517	0.559	NA	-1.933	NA	NA	NA	NA	NA	NA	trx	13.55
36	266	13.54	L02	trx	trx	44430	47930	47910	62230	46180	3500	55070	14320	0.149	0.129	0.556	0.58	-1.895	-2.179	NA	NA	NA	NA	NA	NA	trx	13.54
34	266	13.53	L02	trx	trx	14160	63260	9280	68350	38710	49100	38815	59070	0.0535	0.167	0.109	0.623	NA	-1.929	NA	NA	NA	NA	NA	NA	trx	13.53
5	266	13.5	L02	trx	trx	39170	38470	56439	67475	38820	-700	61957	11036	0.16	0.135	0.6	0.59	-1.919	-2.147	NA	NA	NA	NA	NA	NA	trx	13.5
6	266	13.45	L02	trx	trx	37390	49140	42570	51790	43265	11750	47180	9220	0.133	0.15	0.584	0.563	-2.159	-1.919	NA	NA	NA	NA	NA	NA	trx	13.45
23	266	13.43	L02	trx	trx	33850	39890	63214	60245	36870	6040	61729.5	-2969	0.143	0.128	0.57	0.526	-1.996	-2.058	NA	NA	NA	NA	NA	NA	trx	13.43
38	266	13.41	L02	trx	trx	40840	53360	50090	66830	47100	12520	58460	16740	0.153	0.146	0.583	0.614	-1.931	-2.109	NA	NA	NA	NA	NA	NA	trx	13.41
30	287	13.4	L23	trx	trx	38160	46490	44770	43200	42325	8330	43985	-1570	0.137	0.144	0.6	0.506	-2.152	NA	NA	NA	NA	NA	NA	NA	trx	13.4
14	266	13.38	L02	trx	trx	43250	47470	53260	48150	45360	4220	50705	-5110	0.123	0.125	0.55	0.476	-2.148	NA	NA	NA	NA	NA	NA	NA	trx	13.38
10	161	13.36	G17	sample	sample	47870	66780	64950	67220	57325	18910	66085	2270	0.177	0.211	0.804	0.749	-2.218	-1.839	BKN21773	FBgn0027605	CG6842	Vps4	Vacuolar protein sorting 4	Vps4	Vacuolar protein sorting 4 (Vps4)	13.36
1	301	13.35	M13	sample	sample	783360	198300	609201	684457	490830	-585060	646829	75256	2.48	0.747	5.55	5.19	-1.138	-2.798	BKN20079	FBgn0003575	CG6222	su(s)	suppressor of sable	su(s)	suppressor of sable (su(s))	13.35
45	242	13.35	K02	trx	trx	45270	46340	62615	80307	45805	1070	71461	17692	0.178	0.143	0.511	0.531	NA	-1.904	NA	NA	NA	NA	NA	NA	trx	13.35
28	266	13.32	L02	trx	trx	39630	48480	47980	50990	44055	8850	49485	3010	0.135	0.141	0.582	0.526	-2.122	-1.915	NA	NA	NA	NA	NA	NA	trx	13.32
10	266	13.25	L02	trx	trx	43240	42290	44480	53300	42765	-950	48890	8820	0.16	0.134	0.55	0.594	-1.819	-2.164	NA	NA	NA	NA	NA	NA	trx	13.25
47	300	13.24	M12	sample	sample	103770	103180	191017	216334	103475	-590	203676	25317	0.382	0.322	1.35	1.4	-1.844	-2.14	BKN42094	FBgn0250828	NA	CR41437	NA	CG12567	NA (CR41437)	13.24
24	266	13.19	L02	trx	trx	43770	42970	47590	49690	43370	-800	48640	2100	0.143	0.134	0.565	0.537	-1.994	-1.992	NA	NA	NA	NA	NA	NA	trx	13.19
51	308	13.17	M20	sample	sample	108410	103250	188755	231751	105830	-5160	210253	42996	0.465	0.366	1.63	1.59	-1.835	-2.126	BKN45562	FBgn0030719	CG9177	eIF5	eIF5	eIF5	eIF5 (eIF5)	13.17
20	266	13.16	L02	trx	trx	44270	47230	46980	51760	45750	2960	49370	4780	0.153	0.133	0.591	0.528	-1.957	-2.015	NA	NA	NA	NA	NA	NA	trx	13.16
41	266	13.12	L02	trx	trx	36670	41950	51423	69330	39310	5280	60376.5	17907	0.142	0.153	0.493	0.566	NA	-1.871	NA	NA	NA	NA	NA	NA	trx	13.12
19	266	13.12	L02	trx	trx	36330	42230	58330	59814	39280	5900	59072	1484	0.145	0.136	0.618	0.518	-2.106	NA	NA	NA	NA	NA	NA	NA	trx	13.12
3	266	13.12	L02	trx	trx	39060	41560	64291	73927	40310	2500	69109	9636	0.14	0.143	0.548	0.574	-1.939	-2.019	NA	NA	NA	NA	NA	NA	trx	13.12
50	181	13.08	H13	sample	sample	103270	91760	122430	157670	97515	-11510	140050	35240	0.344	0.267	1.11	1.22	-1.707	-2.215	BKN45235	FBgn0030208	CG2890	PPP4R2r	Protein phosphatase 4 regulatory subunit 2-related protein	PPP4R2r	Protein phosphatase 4 regulatory subunit 2-related protein (PPP4R2r)	13.08
9	266	13.08	L02	trx	trx	39820	35900	60305	56762	37860	-3920	58533.5	-3543	0.165	0.149	0.579	0.636	-1.826	-2.109	NA	NA	NA	NA	NA	NA	trx	13.08
1	255	13.07	K15	sample	sample	433910	134300	325883	452334	284105	-299610	389108	126451	1.37	0.506	2.97	3.43	-1.088	-2.762	BKN20068	FBgn0040075	CG9750	rept	reptin	rept	reptin (rept)	13.07
37	266	13.03	L02	trx	trx	41150	45490	65859	77793	43320	4340	71826	11934	0.173	0.152	0.635	0.605	-1.894	-2.033	NA	NA	NA	NA	NA	NA	trx	13.03
44	266	12.99	L02	trx	trx	50520	51860	55010	64730	51190	1340	59870	9720	0.157	0.154	0.509	0.548	NA	-1.853	NA	NA	NA	NA	NA	NA	trx	12.99
18	242	12.98	K02	trx	trx	45740	48160	49690	50040	46950	2420	49865	350	0.146	0.136	0.559	0.531	-1.951	-1.971	NA	NA	NA	NA	NA	NA	trx	12.98
29	266	12.98	L02	trx	trx	32770	43210	56151	53255	37990	10440	54703	-2896	0.131	0.142	0.551	0.503	-2.084	NA	NA	NA	NA	NA	NA	NA	trx	12.98
4	242	12.97	K02	trx	trx	40040	46780	28010	55150	43410	6740	41580	27140	0.147	0.148	0.423	0.538	NA	-1.85	NA	NA	NA	NA	NA	NA	trx	12.97
18	266	12.97	L02	trx	trx	47420	50200	52140	51440	48810	2780	51790	-700	0.151	0.142	0.586	0.546	-1.968	-1.951	NA	NA	NA	NA	NA	NA	trx	12.97
50	302	12.97	M14	sample	sample	255240	285490	359300	411780	270365	30250	385540	52480	0.85	0.831	3.26	3.19	-1.955	-1.962	BKN45175	FBgn0086695	CG2669	hd	humpty dumpty	hd	humpty dumpty (hd)	12.97
11	242	12.94	K02	trx	trx	34850	43220	63226	60496	39035	8370	61861	-2730	0.14	0.153	0.584	0.558	-2.048	-1.871	NA	NA	NA	NA	NA	NA	trx	12.94
22	30	12.93	B06	sample	sample	132780	131120	135650	152320	131950	-1660	143985	16670	0.421	0.358	1.49	1.52	-1.807	-2.083	BKN30083	FBgn0029885	CG3224	CG3224	NA	CG3224	NA (CG3224)	12.93
37	242	12.92	K02	trx	trx	38430	43750	63692	70958	41090	5320	67325	7266	0.162	0.146	0.615	0.552	-1.944	-1.957	NA	NA	NA	NA	NA	NA	trx	12.92
22	266	12.9	L02	trx	trx	42750	43740	52470	51770	43245	990	52120	-700	0.136	0.119	0.576	0.516	-2.072	NA	NA	NA	NA	NA	NA	NA	trx	12.9
26	55	12.87	C07	sample	sample	114050	81900	102320	90480	97975	-32150	96400	-11840	0.359	0.219	1.16	0.949	-1.727	-2.136	BKN29232	FBgn0035423	CG17737	CG17737	NA	CG17737	NA (CG17737)	12.87
26	266	12.86	L02	trx	trx	46100	31880	52240	26790	38990	-14220	39515	-25450	0.145	0.0851	0.594	0.281	-2.064	NA	NA	NA	NA	NA	NA	NA	trx	12.86
53	212	12.82	I20	sample	sample	32890	29560	66110	65967	31225	-3330	66038.5	-143	0.148	0.1	0.613	0.463	-2.059	NA	BKN46306	FBgn0035298	CG1140	CG1140	NA	CG1140	NA (CG1140)	12.82
52	320	12.81	N08	sample	sample	116040	101600	122250	161200	108820	-14440	141725	38950	0.419	0.309	1.37	1.34	-1.706	-2.137	BKN46132	FBgn0036460	CG5114	CG5114	NA	CG5114	NA (CG5114)	12.81
35	242	12.79	K02	trx	trx	32990	50340	63190	72263	41665	17350	67726.5	9073	0.141	0.155	0.587	0.546	-2.052	-1.826	NA	NA	NA	NA	NA	NA	trx	12.79
21	242	12.78	K02	trx	trx	35980	45590	59599	59694	40785	9610	59646.5	95	0.144	0.144	0.585	0.512	-2.053	NA	NA	NA	NA	NA	NA	NA	trx	12.78
11	266	12.77	L02	trx	trx	40130	40310	63297	61825	40220	180	62561	-1472	0.161	0.142	0.585	0.57	-1.846	-2.003	NA	NA	NA	NA	NA	NA	trx	12.77
51	4	12.72	A04	sample	sample	166690	164430	318821	310729	165560	-2260	314775	-8092	0.715	0.583	2.76	2.13	-1.97	-1.877	BKN45482	FBgn0261383	CG3125	IntS6	Integrator 6	IntS6	Integrator 6 (IntS6)	12.72
50	266	12.69	L02	trx	trx	48400	52830	57040	68580	50615	4430	62810	11540	0.161	0.154	0.518	0.531	NA	-1.81	NA	NA	NA	NA	NA	NA	trx	12.69
17	266	12.67	L02	trx	trx	35790	41600	60389	63154	38695	5810	61771.5	2765	0.13	0.133	0.533	0.521	-2.034	NA	NA	NA	NA	NA	NA	NA	trx	12.67
36	242	12.64	K02	trx	trx	45250	51550	48160	56640	48400	6300	52400	8480	0.152	0.139	0.559	0.528	-1.876	-1.938	NA	NA	NA	NA	NA	NA	trx	12.64
34	242	12.61	K02	trx	trx	40170	56150	48620	58510	48160	15980	53565	9890	0.152	0.148	0.572	0.533	-1.938	-1.877	NA	NA	NA	NA	NA	NA	trx	12.61
4	266	12.61	L02	trx	trx	52480	48650	47440	58600	50565	-3830	53020	11160	0.193	0.154	0.717	0.572	-1.932	-1.881	NA	NA	NA	NA	NA	NA	trx	12.61
32	266	12.54	L02	trx	trx	41560	50890	47200	58680	46225	9330	52940	11480	0.164	0.145	0.595	0.548	-1.864	-1.921	NA	NA	NA	NA	NA	NA	trx	12.54
51	266	12.5	L02	trx	trx	32210	44420	58222	78595	38315	12210	68408.5	20373	0.138	0.158	0.503	0.539	NA	-1.782	NA	NA	NA	NA	NA	NA	trx	12.5
41	242	12.49	K02	trx	trx	43620	42730	53015	66362	43175	-890	59688.5	13347	0.169	0.156	0.508	0.541	NA	-1.781	NA	NA	NA	NA	NA	NA	trx	12.49
8	242	12.48	K02	trx	trx	41050	45660	45380	50480	43355	4610	47930	5100	0.157	0.157	0.593	0.54	-1.989	-1.793	NA	NA	NA	NA	NA	NA	trx	12.48
9	242	12.46	K02	trx	trx	39900	37360	63656	49939	38630	-2540	56797.5	-13717	0.166	0.155	0.611	0.56	-1.901	-1.866	NA	NA	NA	NA	NA	NA	trx	12.46
16	266	12.44	L02	trx	trx	48960	52260	50630	56800	50610	3300	53715	6170	0.162	0.148	0.558	0.564	-1.803	-1.948	NA	NA	NA	NA	NA	NA	trx	12.44
20	242	12.4	K02	trx	trx	43440	50440	47170	51180	46940	7000	49175	4010	0.151	0.142	0.593	0.522	-1.99	NA	NA	NA	NA	NA	NA	NA	trx	12.4
40	242	12.4	K02	trx	trx	48330	48310	48330	55910	48320	-20	52120	7580	0.157	0.142	0.552	0.533	-1.824	-1.916	NA	NA	NA	NA	NA	NA	trx	12.4
38	242	12.38	K02	trx	trx	44510	51250	49080	57600	47880	6740	53340	8520	0.167	0.14	0.571	0.529	-1.778	-1.953	NA	NA	NA	NA	NA	NA	trx	12.38
16	242	12.38	K02	trx	trx	42500	47560	49960	52560	45030	5060	51260	2600	0.14	0.134	0.551	0.522	-1.988	NA	NA	NA	NA	NA	NA	NA	trx	12.38
12	242	12.37	K02	trx	trx	46650	50010	47500	49730	48330	3360	48615	2230	0.164	0.145	0.57	0.54	-1.825	-1.906	NA	NA	NA	NA	NA	NA	trx	12.37
35	266	12.36	L02	trx	trx	35160	49370	60149	71952	42265	14210	66050.5	11803	0.15	0.152	0.558	0.544	-1.889	-1.848	NA	NA	NA	NA	NA	NA	trx	12.36
58	266	12.29	L02	trx	trx	45710	52740	53770	62340	49225	7030	58055	8570	0.161	0.157	0.517	0.535	NA	-1.753	NA	NA	NA	NA	NA	NA	trx	12.29
6	242	12.29	K02	trx	trx	44500	49180	40890	49790	46840	4680	45340	8900	0.158	0.15	0.561	0.541	-1.85	-1.861	NA	NA	NA	NA	NA	NA	trx	12.29
40	266	12.25	L02	trx	trx	46450	52100	47270	57650	49275	5650	52460	10380	0.151	0.153	0.54	0.549	-1.849	-1.851	NA	NA	NA	NA	NA	NA	trx	12.25
5	242	12.22	K02	trx	trx	38300	46150	55230	62735	42225	7850	58982.5	7505	0.156	0.162	0.587	0.549	-1.92	-1.779	NA	NA	NA	NA	NA	NA	trx	12.22
25	242	12.21	K02	trx	trx	38050	42720	62639	60137	40385	4670	61388	-2502	0.152	0.122	0.58	0.479	-1.96	NA	NA	NA	NA	NA	NA	NA	trx	12.21
7	266	12.19	L02	trx	trx	38420	38510	62591	61478	38465	90	62034.5	-1113	0.154	0.144	0.594	0.521	-1.957	NA	NA	NA	NA	NA	NA	NA	trx	12.19
32	242	12.18	K02	trx	trx	41220	53440	47660	56480	47330	12220	52070	8820	0.163	0.153	0.601	0.528	-1.89	-1.796	NA	NA	NA	NA	NA	NA	trx	12.18
12	266	12.17	L02	trx	trx	43620	48290	48540	47080	45955	4670	47810	-1460	0.154	0.14	0.582	0.512	-1.953	NA	NA	NA	NA	NA	NA	NA	trx	12.17
40	236	12.16	J20	sample	sample	108280	110100	101830	128450	109190	1820	115140	26620	0.351	0.323	1.16	1.22	-1.735	-1.927	BKN22074	FBgn0037135	CG7414	CG7414	NA	CG7414	NA (CG7414)	12.16
23	242	12.15	K02	trx	trx	33700	45350	61011	59946	39525	11650	60478.5	-1065	0.142	0.145	0.55	0.524	-1.952	NA	NA	NA	NA	NA	NA	NA	trx	12.15
14	242	12.14	K02	trx	trx	53280	47390	57140	47490	50335	-5890	52315	-9650	0.152	0.125	0.59	0.469	-1.948	NA	NA	NA	NA	NA	NA	NA	trx	12.14
25	14	12.14	A14	sample	sample	223030	223120	319791	296162	223075	90	307976	-23629	0.888	0.636	2.96	2.36	-1.761	-1.898	BKN29127	FBgn0037121	CG11246	Rpb8	Rpb8	Rpb8	Rpb8 (Rpb8)	12.14
21	266	12.12	L02	trx	trx	35640	41830	54835	60975	38735	6190	57905	6140	0.143	0.132	0.539	0.523	-1.946	NA	NA	NA	NA	NA	NA	NA	trx	12.12
39	242	12.09	K02	trx	trx	37720	46480	62064	67224	42100	8760	64644	5160	0.172	0.163	0.614	0.559	-1.863	-1.795	NA	NA	NA	NA	NA	NA	trx	12.09
43	266	12.07	L02	trx	trx	44300	44630	66805	78320	44465	330	72562.5	11515	0.176	0.138	0.538	0.551	-1.632	-1.993	NA	NA	NA	NA	NA	NA	trx	12.07
8	266	12.07	L02	trx	trx	46970	43800	43600	52100	45385	-3170	47850	8500	0.18	0.151	0.57	0.557	-1.737	-1.899	NA	NA	NA	NA	NA	NA	trx	12.07
5	270	12.06	L06	sample	sample	268770	252500	333496	380215	260635	-16270	356856	46719	1.1	0.888	3.55	3.33	-1.703	-1.927	BKN24095	FBgn0019637	CG1433	Atu	Another transcription unit	Atu	Another transcription unit (Atu)	12.06
10	242	12.05	K02	trx	trx	46240	53320	46470	54160	49780	7080	50315	7690	0.171	0.169	0.575	0.603	-1.785	-1.853	NA	NA	NA	NA	NA	NA	trx	12.05
31	266	12.04	L02	trx	trx	36390	50230	53003	73520	43310	13840	63261.5	20517	0.16	0.149	0.536	0.545	-1.748	-1.883	NA	NA	NA	NA	NA	NA	trx	12.04
58	242	12.01	K02	trx	trx	52350	54160	52330	62290	53255	1810	57310	9960	0.184	0.161	0.503	0.534	NA	-1.713	NA	NA	NA	NA	NA	NA	trx	12.01
39	266	12	L02	trx	trx	37410	44570	57133	67642	40990	7160	62387.5	10509	0.171	0.156	0.566	0.562	-1.756	-1.864	NA	NA	NA	NA	NA	NA	trx	12
27	242	11.99	K02	trx	trx	37760	41100	60030	59491	39430	3340	59760.5	-539	0.146	0.134	0.542	0.496	-1.926	NA	NA	NA	NA	NA	NA	NA	trx	11.99
47	202	11.91	I10	sample	sample	87700	111650	164336	177108	99675	23950	170722	12772	0.323	0.349	1.16	1.15	-1.87	-1.737	BKN42069	FBgn0263131	CG43373	CG43373	NA	CG43373	NA (CG43373)	11.91
27	266	11.89	L02	trx	trx	39090	43070	61466	58892	41080	3980	60179	-2574	0.151	0.141	0.555	0.491	-1.91	NA	NA	NA	NA	NA	NA	NA	trx	11.89
51	242	11.88	K02	trx	trx	44700	46990	60652	78188	45845	2290	69420	17536	0.192	0.167	0.524	0.536	NA	-1.694	NA	NA	NA	NA	NA	NA	trx	11.88
7	242	11.84	K02	trx	trx	38240	39580	59946	61717	38910	1340	60831.5	1771	0.153	0.148	0.569	0.523	-1.901	NA	NA	NA	NA	NA	NA	NA	trx	11.84
15	266	11.84	L02	trx	trx	43410	40290	68289	57097	41850	-3120	62693	-11192	0.159	0.13	0.59	0.474	-1.901	NA	NA	NA	NA	NA	NA	NA	trx	11.84
30	263	11.78	K23	trx	trx	44740	50290	43820	44230	47515	5550	44025	410	0.16	0.156	0.587	0.518	-1.892	NA	NA	NA	NA	NA	NA	NA	trx	11.78
33	242	11.72	K02	trx	trx	39880	51430	57480	73831	45655	11550	65655.5	16351	0.175	0.156	0.58	0.535	-1.742	-1.796	NA	NA	NA	NA	NA	NA	trx	11.72
60	254	11.64	K14	sample	sample	129230	149090	138600	176290	139160	19860	157445	37690	0.461	0.435	1.5	1.5	-1.722	-1.79	BKN60547	FBgn0030758	CG9819	CanA-14F	Calcineurin A at 14F	CanA-14F	Calcineurin A at 14F (CanA-14F)	11.64
14	290	11.61	M02	ash1	ash1	79970	82650	73980	75780	81310	2680	74880	1800	0.228	0.218	0.764	0.748	-1.735	-1.77	NA	NA	NA	NA	NA	NA	ash1	11.61
54	12	11.6	A12	sample	sample	85810	105340	110280	123780	95575	19530	117030	13500	0.321	0.319	1.09	1.01	-1.809	-1.701	BKN46638	FBgn0005278	CG2674	Sam-S	S-adenosylmethionine Synthetase	Sam-S	S-adenosylmethionine Synthetase (Sam-S)	11.6
13	266	11.5	L02	trx	trx	41540	43880	63884	65979	42710	2340	64931.5	2095	0.16	0.128	0.561	0.495	-1.847	NA	NA	NA	NA	NA	NA	NA	trx	11.5
24	242	11.5	K02	trx	trx	47780	47930	46870	42580	47855	150	44725	-4290	0.157	0.15	0.557	0.46	-1.846	NA	NA	NA	NA	NA	NA	NA	trx	11.5
45	266	11.44	L02	trx	trx	44580	49770	66350	79577	47175	5190	72963.5	13227	0.176	0.153	0.542	0.526	-1.661	-1.787	NA	NA	NA	NA	NA	NA	trx	11.44
13	202	11.43	I10	sample	sample	178050	276920	279990	325153	227485	98870	302572	45163	0.684	0.81	2.46	2.44	-1.879	-1.592	BKN22741	FBgn0262955	CG3180	RpII140	RNA polymerase II 140kD subunit	RpII140	RNA polymerase II 140kD subunit (RpII140)	11.43
19	242	11.4	K02	trx	trx	41650	41880	55230	59359	41765	230	57294.5	4129	0.166	0.134	0.586	0.514	-1.83	NA	NA	NA	NA	NA	NA	NA	trx	11.4
42	266	11.38	L02	trx	trx	47730	56610	60430	64750	52170	8880	62590	4320	0.187	0.174	0.612	0.551	-1.749	-1.693	NA	NA	NA	NA	NA	NA	trx	11.38
26	242	11.35	K02	trx	trx	52010	43480	49840	44020	47745	-8530	46930	-5820	0.164	0.116	0.566	0.462	-1.822	NA	NA	NA	NA	NA	NA	NA	trx	11.35
53	266	11.34	L02	trx	trx	43280	44400	60185	80414	43840	1120	70299.5	20229	0.195	0.151	0.558	0.565	-1.528	-1.878	NA	NA	NA	NA	NA	NA	trx	11.34
49	266	11.34	L02	trx	trx	46590	50960	70096	84676	48775	4370	77386	14580	0.185	0.172	0.495	0.526	NA	-1.617	NA	NA	NA	NA	NA	NA	trx	11.34
57	210	11.33	I18	sample	sample	107080	89520	152390	163582	98300	-17560	157986	11192	0.454	0.317	1.36	1.14	-1.572	-1.835	BKN50921	FBgn0024150	CG10564	Ac78C	Adenylyl cyclase 78C	Ac78C	Adenylyl cyclase 78C (Ac78C)	11.33
8	201	11.29	I09	sample	sample	113240	129970	111940	125380	121605	16730	118660	13440	0.433	0.448	1.46	1.34	-1.828	-1.597	BKN21397	FBgn0025366	CG5277	Ip259	Intronic Protein 259	Ip259	Intronic Protein 259 (Ip259)	11.29
50	109	11.27	E13	sample	sample	169170	142970	166520	202760	156070	-26200	184640	36240	0.563	0.416	1.51	1.57	-1.439	-1.938	BKN45031	FBgn0030720	CG8939	CG8939	NA	CG8939	NA (CG8939)	11.27
7	61	11.26	C13	sample	sample	145110	168110	219386	220200	156610	23000	219793	814	0.582	0.631	2.08	1.87	-1.849	-1.571	BKN21171	FBgn0037657	CG11990	hyx	hyrax	hyx	hyrax (hyx)	11.26
51	125	11.26	F05	sample	sample	84800	102990	137116	169280	93895	18190	153198	32164	0.364	0.365	1.19	1.16	-1.728	-1.676	BKN45603	FBgn0039197	CG17780	CG17780	NA	CG17780+CG17781	NA (CG17780)	11.26
3	242	11.22	K02	trx	trx	42410	40250	63441	67595	41330	-2160	65518	4154	0.152	0.139	0.541	0.525	-1.801	NA	NA	NA	NA	NA	NA	NA	trx	11.22
43	242	11.21	K02	trx	trx	38920	48780	65895	73783	43850	9860	69839	7888	0.154	0.151	0.531	0.519	-1.799	NA	NA	NA	NA	NA	NA	NA	trx	11.21
46	242	11.19	K02	trx	trx	54450	57790	57040	64430	56120	3340	60735	7390	0.18	0.161	0.549	0.529	-1.637	-1.739	NA	NA	NA	NA	NA	NA	trx	11.19
14	314	11.17	N02	ash1	ash1	78160	87230	73160	72510	82695	9070	72835	-650	0.223	0.23	0.756	0.716	-1.752	-1.629	NA	NA	NA	NA	NA	NA	ash1	11.17
22	242	11.12	K02	trx	trx	49280	48940	49620	50790	49110	-340	50205	1170	0.156	0.133	0.545	0.506	-1.786	NA	NA	NA	NA	NA	NA	NA	trx	11.12
59	242	10.99	K02	trx	trx	42480	47740	59491	71760	45110	5260	65625.5	12269	0.177	0.164	0.546	0.529	-1.628	-1.688	NA	NA	NA	NA	NA	NA	trx	10.99
44	106	10.98	E10	sample	sample	235900	157820	194950	216620	196860	-78080	205785	21670	0.735	0.469	1.8	1.83	-1.285	-1.99	BKN40893	FBgn0054000	NA	CG34000	NA	NA	NA (CG34000)	10.98
17	290	10.95	M02	ash1	ash1	62070	85970	87297	97819	74020	23900	92558	10522	0.226	0.276	0.771	0.807	-1.772	-1.55	NA	NA	NA	NA	NA	NA	ash1	10.95
2	348	10.94	O12	sample	sample	25310	153880	20390	152090	89595	128570	86240	131700	0.0933	0.468	0.484	1.35	NA	-1.561	BKN20378	FBgn0261609	CG9946	eIF-2alpha	eukaryotic translation Initiation Factor 2alpha	eIF-2alpha	eukaryotic translation Initiation Factor 2alpha (eIF-2alpha)	10.94
18	314	10.94	N02	ash1	ash1	88500	94760	75080	81890	91630	6260	78485	6810	0.282	0.268	0.844	0.869	-1.594	-1.705	NA	NA	NA	NA	NA	NA	ash1	10.94
10	314	10.93	N02	ash1	ash1	72100	84620	65160	75590	78360	12520	70375	10430	0.267	0.268	0.806	0.842	-1.632	-1.667	NA	NA	NA	NA	NA	NA	ash1	10.93
54	108	10.92	E12	sample	sample	130680	182930	160030	196200	156805	52250	178115	36170	0.488	0.554	1.58	1.6	-1.74	-1.569	BKN46662	FBgn0025457	CG7581	Bub3	Bub3	Bub3	Bub3 (Bub3)	10.92
12	290	10.91	M02	ash1	ash1	72520	88530	65930	72960	80525	16010	69445	7030	0.255	0.256	0.791	0.793	-1.662	-1.635	NA	NA	NA	NA	NA	NA	ash1	10.91
22	314	10.85	N02	ash1	ash1	77230	96520	74190	78450	86875	19290	76320	4260	0.245	0.263	0.814	0.782	-1.718	-1.568	NA	NA	NA	NA	NA	NA	ash1	10.85
15	314	10.79	N02	ash1	ash1	71060	80190	94731	92995	75625	9130	93863	-1736	0.26	0.259	0.819	0.772	-1.662	-1.6	NA	NA	NA	NA	NA	NA	ash1	10.79
28	290	10.7	M02	ash1	ash1	84250	81870	65530	76000	83060	-2380	70765	10470	0.287	0.238	0.795	0.784	-1.483	-1.735	NA	NA	NA	NA	NA	NA	ash1	10.7
5	314	10.68	N02	ash1	ash1	69570	75200	77913	94431	72385	5630	86172	16518	0.284	0.265	0.828	0.826	-1.555	-1.665	NA	NA	NA	NA	NA	NA	ash1	10.68
55	116	10.66	E20	sample	sample	69050	79840	95173	120981	74445	10790	108077	25808	0.297	0.279	0.872	0.884	-1.565	-1.65	BKN50130	FBgn0263855	CG7838	BubR1	Bub1-related kinase	BubR1	Bub1-related kinase (BubR1)	10.66
21	290	10.66	M02	ash1	ash1	59880	87240	80247	88686	73560	27360	84466.5	8439	0.239	0.275	0.788	0.76	-1.747	-1.489	NA	NA	NA	NA	NA	NA	ash1	10.66
59	266	10.62	L02	trx	trx	47040	47720	60903	71569	47380	680	66236	10666	0.197	0.164	0.559	0.527	-1.514	-1.685	NA	NA	NA	NA	NA	NA	trx	10.62
51	163	10.6	G19	sample	sample	161010	171660	220260	287172	166335	10650	253716	66912	0.69	0.609	1.9	1.97	-1.487	-1.702	BKN45430	FBgn0051155	CG31155	Rpb7	Rpb7	Rpb7	Rpb7 (Rpb7)	10.6
4	314	10.59	N02	ash1	ash1	75840	87560	53840	87690	81700	11720	70765	33850	0.279	0.277	0.814	0.855	-1.583	-1.615	NA	NA	NA	NA	NA	NA	ash1	10.59
25	314	10.57	N02	ash1	ash1	72990	79810	85837	92779	76400	6820	89308	6942	0.291	0.227	0.795	0.739	-1.475	-1.707	NA	NA	NA	NA	NA	NA	ash1	10.57
20	314	10.57	N02	ash1	ash1	83570	91810	64770	79710	87690	8240	72240	14940	0.29	0.258	0.814	0.813	-1.504	-1.679	NA	NA	NA	NA	NA	NA	ash1	10.57
41	314	10.56	N02	ash1	ash1	74020	71980	81204	104594	73000	-2040	92899	23390	0.287	0.262	0.778	0.853	-1.494	-1.685	NA	NA	NA	NA	NA	NA	ash1	10.56
31	242	10.56	K02	trx	trx	37070	50050	52046	65715	43560	12980	58880.5	13669	0.163	0.149	0.526	0.487	-1.695	NA	NA	NA	NA	NA	NA	NA	trx	10.56
36	314	10.52	N02	ash1	ash1	77670	95360	67130	83000	86515	17690	75065	15870	0.261	0.257	0.78	0.774	-1.576	-1.602	NA	NA	NA	NA	NA	NA	ash1	10.52
55	266	10.52	L02	trx	trx	44420	48420	59180	73556	46420	4000	66368	14376	0.191	0.169	0.542	0.538	-1.516	-1.654	NA	NA	NA	NA	NA	NA	trx	10.52
53	370	10.51	P10	sample	sample	88690	77340	111201	130317	83015	-11350	120759	19116	0.399	0.262	1.03	0.916	-1.378	-1.774	BKN46529	FBgn0261592	CG10944	RpS6	Ribosomal protein S6	RpS6	Ribosomal protein S6 (RpS6)	10.51
23	314	10.51	N02	ash1	ash1	66910	79260	86387	93210	73085	12350	89798.5	6823	0.282	0.254	0.778	0.814	-1.464	-1.697	NA	NA	NA	NA	NA	NA	ash1	10.51
25	290	10.47	M02	ash1	ash1	71010	79420	86555	87620	75215	8410	87087.5	1065	0.283	0.226	0.802	0.698	-1.526	-1.631	NA	NA	NA	NA	NA	NA	ash1	10.47
32	314	10.47	N02	ash1	ash1	71650	90250	63300	86360	80950	18600	74830	23060	0.283	0.258	0.798	0.807	-1.502	-1.652	NA	NA	NA	NA	NA	NA	ash1	10.47
51	131	10.44	F11	sample	sample	42710	50080	61550	77518	46395	7370	69534	15968	0.183	0.178	0.532	0.531	-1.562	-1.59	BKN45606	FBgn0035713	CG10107	CG10107	NA	CG10107	NA (CG10107)	10.44
8	314	10.42	N02	ash1	ash1	72100	81820	58740	78980	76960	9720	68860	20240	0.276	0.282	0.768	0.845	-1.549	-1.598	NA	NA	NA	NA	NA	NA	ash1	10.42
21	314	10.42	N02	ash1	ash1	69480	82060	76440	94862	75770	12580	85651	18422	0.278	0.258	0.751	0.813	-1.462	-1.674	NA	NA	NA	NA	NA	NA	ash1	10.42
6	290	10.41	M02	ash1	ash1	71950	97910	57410	77480	84930	25960	67445	20070	0.256	0.299	0.787	0.842	-1.647	-1.506	NA	NA	NA	NA	NA	NA	ash1	10.41
19	290	10.4	M02	ash1	ash1	76120	82330	78116	95281	79225	6210	86698.5	17165	0.303	0.264	0.828	0.825	-1.46	-1.669	NA	NA	NA	NA	NA	NA	ash1	10.4
5	116	10.39	E20	sample	sample	190280	232160	232278	255212	211220	41880	243745	22934	0.777	0.817	2.47	2.23	-1.68	-1.473	BKN20898	FBgn0003277	CG1554	RpII215	RNA polymerase II 215kD subunit	RpII215	RNA polymerase II 215kD subunit (RpII215)	10.39
17	314	10.39	N02	ash1	ash1	72580	81940	88518	94659	77260	9360	91588.5	6141	0.264	0.263	0.782	0.781	-1.566	-1.572	NA	NA	NA	NA	NA	NA	ash1	10.39
33	314	10.37	N02	ash1	ash1	59790	95070	80295	111237	77430	35280	95766	30942	0.262	0.288	0.811	0.806	-1.64	-1.501	NA	NA	NA	NA	NA	NA	ash1	10.37
28	314	10.33	N02	ash1	ash1	75940	91630	67390	70260	83785	15690	68825	2870	0.259	0.267	0.817	0.724	-1.674	-1.459	NA	NA	NA	NA	NA	NA	ash1	10.33
16	314	10.32	N02	ash1	ash1	74900	91480	65060	76210	83190	16580	70635	11150	0.247	0.259	0.717	0.756	-1.551	-1.565	NA	NA	NA	NA	NA	NA	ash1	10.32
18	290	10.31	M02	ash1	ash1	82340	97430	68140	76050	89885	15090	72095	7910	0.262	0.275	0.766	0.807	-1.558	-1.558	NA	NA	NA	NA	NA	NA	ash1	10.31
22	290	10.31	M02	ash1	ash1	86640	87220	68670	75700	86930	580	72185	7030	0.275	0.238	0.754	0.755	-1.441	-1.662	NA	NA	NA	NA	NA	NA	ash1	10.31
54	202	10.3	I10	sample	sample	159750	198690	185100	197980	179220	38940	191540	12880	0.597	0.602	1.82	1.62	-1.66	-1.463	BKN46685	FBgn0053223	CG33223	CG33223	NA	CG33223	NA (CG33223)	10.3
36	290	10.29	M02	ash1	ash1	82510	96280	68550	82870	89395	13770	75710	14320	0.277	0.259	0.796	0.773	-1.519	-1.586	NA	NA	NA	NA	NA	NA	ash1	10.29
56	242	10.28	K02	trx	trx	54180	58640	51870	64280	56410	4460	58075	12410	0.201	0.182	0.557	0.551	-1.482	-1.616	NA	NA	NA	NA	NA	NA	trx	10.28
50	114	10.27	E18	sample	sample	81480	95590	89020	101350	88535	14110	95185	12330	0.271	0.278	0.808	0.784	-1.589	-1.518	BKN45129	FBgn0039654	CG14514	Brd8	Brd8	Brd8	Brd8 (Brd8)	10.27
52	266	10.25	L02	trx	trx	48400	55520	48890	62860	51960	7120	55875	13970	0.175	0.169	0.55	0.522	-1.645	NA	NA	NA	NA	NA	NA	NA	trx	10.25
22	319	10.23	N07	sample	sample	151960	155940	119650	133880	153950	3980	126765	14230	0.482	0.425	1.31	1.33	-1.431	-1.647	BKN30060	FBgn0038746	CG4510	Surf6	Surfeit 6	Surf6	Surfeit 6 (Surf6)	10.23
6	314	10.21	N02	ash1	ash1	75520	92920	57360	73930	84220	17400	65645	16570	0.269	0.284	0.786	0.804	-1.575	-1.514	NA	NA	NA	NA	NA	NA	ash1	10.21
53	242	10.21	K02	trx	trx	44180	31250	66350	62866	37715	-12930	64608	-3484	0.199	0.106	0.616	0.442	-1.639	NA	NA	NA	NA	NA	NA	NA	trx	10.21
34	314	10.2	N02	ash1	ash1	67770	121870	65350	96340	94820	54100	80845	30990	0.256	0.321	0.769	0.877	-1.61	-1.479	NA	NA	NA	NA	NA	NA	ash1	10.2
5	290	10.18	M02	ash1	ash1	71850	81540	79038	94192	76695	9690	86615	15154	0.293	0.287	0.84	0.824	-1.529	-1.544	NA	NA	NA	NA	NA	NA	ash1	10.18
57	266	10.17	L02	trx	trx	45960	49460	59311	78368	47710	3500	68839.5	19057	0.195	0.175	0.528	0.549	-1.431	-1.63	NA	NA	NA	NA	NA	NA	trx	10.17
26	314	10.16	N02	ash1	ash1	84560	100260	69090	70560	92410	15700	69825	1470	0.266	0.268	0.785	0.74	-1.592	-1.485	NA	NA	NA	NA	NA	NA	ash1	10.16
26	290	10.15	M02	ash1	ash1	73000	92950	65740	59850	82975	19950	62795	-5890	0.23	0.248	0.747	0.628	-1.733	-1.357	NA	NA	NA	NA	NA	NA	ash1	10.15
37	314	10.13	N02	ash1	ash1	70500	84500	86591	103038	77500	14000	94814.5	16447	0.296	0.282	0.835	0.802	-1.512	-1.545	NA	NA	NA	NA	NA	NA	ash1	10.13
32	290	10.11	M02	ash1	ash1	75540	91880	64280	84680	83710	16340	74480	20400	0.298	0.263	0.81	0.791	-1.447	-1.598	NA	NA	NA	NA	NA	NA	ash1	10.11
11	314	10.11	N02	ash1	ash1	71640	78050	86004	90062	74845	6410	88033	4058	0.287	0.276	0.795	0.831	-1.452	-1.593	NA	NA	NA	NA	NA	NA	ash1	10.11
9	314	10.09	N02	ash1	ash1	69210	74620	88985	75603	71915	5410	82294	-13382	0.287	0.31	0.855	0.847	-1.59	-1.467	NA	NA	NA	NA	NA	NA	ash1	10.09
11	290	10.05	M02	ash1	ash1	70690	80220	84460	91966	75455	9530	88213	7506	0.283	0.284	0.78	0.849	-1.445	-1.583	NA	NA	NA	NA	NA	NA	ash1	10.05
60	266	10.04	L02	trx	trx	50990	50490	50680	60550	50740	-500	55615	9870	0.182	0.147	0.549	0.515	-1.612	NA	NA	NA	NA	NA	NA	NA	trx	10.04
30	311	10.04	M23	ash1	ash1	72600	93610	63000	61850	83105	21010	62425	-1150	0.26	0.29	0.844	0.724	-1.717	-1.338	NA	NA	NA	NA	NA	NA	ash1	10.04
23	290	10.03	M02	ash1	ash1	63250	86930	86675	88231	75090	23680	87453	1556	0.266	0.279	0.781	0.771	-1.55	-1.484	NA	NA	NA	NA	NA	NA	ash1	10.03
19	314	10.02	N02	ash1	ash1	77000	89550	80151	94994	83275	12550	87572.5	14843	0.306	0.287	0.85	0.822	-1.481	-1.543	NA	NA	NA	NA	NA	NA	ash1	10.02
11	289	10.01	M01	sample	sample	203750	207430	257068	224737	205590	3680	240902	-32331	0.816	0.733	2.37	2.07	-1.524	-1.502	BKN21993	FBgn0039904	CG1710	Hcf	Host cell factor	Hcf	Host cell factor (Hcf)	10.01
50	140	10.01	F20	sample	sample	158580	178750	165680	187200	168665	20170	176440	21520	0.528	0.521	1.5	1.45	-1.525	-1.5	BKN45322	FBgn0030945	CG6632	Ing3	Ing3	Ing3	Ing3 (Ing3)	10.01
8	290	10	M02	ash1	ash1	74830	78990	55570	76130	76910	4160	65850	20560	0.286	0.272	0.727	0.815	-1.415	-1.595	NA	NA	NA	NA	NA	NA	ash1	10
3	290	10	M02	ash1	ash1	75600	84440	91355	106713	80020	8840	99034	15358	0.272	0.291	0.779	0.829	-1.493	-1.525	NA	NA	NA	NA	NA	NA	ash1	10
9	290	9.99	M02	ash1	ash1	65040	75670	84544	74453	70355	10630	79498.5	-10091	0.27	0.315	0.812	0.835	-1.606	-1.424	NA	NA	NA	NA	NA	NA	ash1	9.99
20	290	9.98	M02	ash1	ash1	82460	96840	65520	73140	89650	14380	69330	7620	0.286	0.272	0.824	0.746	-1.54	-1.478	NA	NA	NA	NA	NA	NA	ash1	9.98
39	290	9.97	M02	ash1	ash1	72360	79980	86579	100871	76170	7620	93725	14292	0.33	0.28	0.857	0.839	-1.404	-1.597	NA	NA	NA	NA	NA	NA	ash1	9.97
40	290	9.96	M02	ash1	ash1	83630	91650	68130	78590	87640	8020	73360	10460	0.271	0.269	0.778	0.749	-1.528	-1.483	NA	NA	NA	NA	NA	NA	ash1	9.96
20	109	9.94	E13	sample	sample	117710	129570	84480	106290	123640	11860	95385	21810	0.408	0.364	1.06	1.08	-1.393	-1.597	BKN28095	FBgn0010621	CG8439	Cct5	T-complex Chaperonin 5	Cct5	T-complex Chaperonin 5 (Cct5)	9.94
10	290	9.91	M02	ash1	ash1	82090	87740	61670	75550	84915	5650	68610	13880	0.304	0.277	0.763	0.842	-1.366	-1.614	NA	NA	NA	NA	NA	NA	ash1	9.91
53	5	9.87	A05	sample	sample	134350	119150	153479	191999	126750	-15200	172739	38520	0.604	0.404	1.42	1.35	-1.244	-1.71	BKN46155	FBgn0032915	CG12050	CG12050	NA	CG12050	NA (CG12050)	9.87
30	335	9.85	N23	ash1	ash1	77920	91320	60750	63970	84620	13400	62360	3220	0.279	0.283	0.814	0.749	-1.562	-1.423	NA	NA	NA	NA	NA	NA	ash1	9.85
12	314	9.85	N02	ash1	ash1	81340	94490	60810	75140	87915	13150	67975	14330	0.286	0.273	0.729	0.817	-1.38	-1.583	NA	NA	NA	NA	NA	NA	ash1	9.85
50	72	9.83	C24	sample	sample	74070	69360	76850	70520	71715	-4710	73685	-6330	0.247	0.202	0.698	0.546	-1.515	-1.458	BKN45120	FBgn0086357	CG9539	Sec61alpha	Sec61alpha	Sec61alpha	Sec61alpha (Sec61alpha)	9.83
34	290	9.8	M02	ash1	ash1	73400	127730	65470	100120	100565	54330	82795	34650	0.278	0.337	0.771	0.912	-1.497	-1.466	NA	NA	NA	NA	NA	NA	ash1	9.8
29	314	9.8	N02	ash1	ash1	68680	85350	76512	82318	77015	16670	79415	5806	0.274	0.28	0.75	0.777	-1.463	-1.496	NA	NA	NA	NA	NA	NA	ash1	9.8
52	311	9.8	M23	sample	sample	122920	135550	109290	137950	129235	12630	123620	28660	0.444	0.412	1.23	1.15	-1.461	-1.497	BKN45852	FBgn0025632	CG4313	CG4313	NA	CG4313	NA (CG4313)	9.8
60	242	9.8	K02	trx	trx	50470	52700	48820	54570	51585	2230	51695	5750	0.18	0.154	0.529	0.465	-1.573	NA	NA	NA	NA	NA	NA	NA	trx	9.8
52	242	9.78	K02	trx	trx	53350	55340	51160	62710	54345	1990	56935	11550	0.193	0.168	0.575	0.521	-1.57	NA	NA	NA	NA	NA	NA	NA	trx	9.78
40	314	9.74	N02	ash1	ash1	77180	95780	63210	78300	86480	18600	70755	15090	0.25	0.281	0.722	0.746	-1.536	-1.414	NA	NA	NA	NA	NA	NA	ash1	9.74
3	314	9.72	N02	ash1	ash1	77320	81990	87297	104103	79655	4670	95700	16806	0.278	0.282	0.745	0.809	-1.395	-1.532	NA	NA	NA	NA	NA	NA	ash1	9.72
37	290	9.7	M02	ash1	ash1	77940	91330	93139	104953	84635	13390	99046	11814	0.328	0.304	0.899	0.817	-1.472	-1.46	NA	NA	NA	NA	NA	NA	ash1	9.7
33	290	9.69	M02	ash1	ash1	74880	90620	84329	108400	82750	15740	96364.5	24071	0.328	0.275	0.851	0.786	-1.386	-1.533	NA	NA	NA	NA	NA	NA	ash1	9.69
35	314	9.68	N02	ash1	ash1	71120	102700	86160	119640	86910	31580	102900	33480	0.304	0.315	0.8	0.904	-1.391	-1.525	NA	NA	NA	NA	NA	NA	ash1	9.68
27	314	9.66	N02	ash1	ash1	70270	88810	87632	88003	79540	18540	87817.5	371	0.271	0.291	0.791	0.734	-1.575	-1.356	NA	NA	NA	NA	NA	NA	ash1	9.66
38	314	9.63	N02	ash1	ash1	78880	121200	69040	97090	100040	42320	83065	28050	0.296	0.331	0.803	0.891	-1.445	-1.464	NA	NA	NA	NA	NA	NA	ash1	9.63
4	193	9.62	I01	sample	sample	27880	167910	25820	142120	97895	140030	83970	116300	0.103	0.531	0.39	1.39	NA	-1.372	BKN20625	FBgn0043884	CG33106	mask	multiple ankyrin repeats single KH domain	mask	multiple ankyrin repeats single KH domain (mask)	9.62
15	290	9.62	M02	ash1	ash1	83840	75810	77949	96143	79825	-8030	87046	18194	0.306	0.244	0.674	0.798	-1.142	-1.729	NA	NA	NA	NA	NA	NA	ash1	9.62
31	314	9.6	N02	ash1	ash1	70820	90560	74860	108735	80690	19740	91797.5	33875	0.311	0.269	0.757	0.806	-1.286	-1.597	NA	NA	NA	NA	NA	NA	ash1	9.6
7	290	9.57	M02	ash1	ash1	72570	81720	86699	94443	77145	9150	90571	7744	0.291	0.307	0.823	0.801	-1.509	-1.39	NA	NA	NA	NA	NA	NA	ash1	9.57
24	314	9.56	N02	ash1	ash1	87960	89030	66360	69480	88495	1070	67920	3120	0.288	0.278	0.788	0.751	-1.467	-1.425	NA	NA	NA	NA	NA	NA	ash1	9.56
41	290	9.55	M02	ash1	ash1	76150	77530	75016	101553	76840	1380	88284.5	26537	0.295	0.282	0.719	0.829	-1.339	-1.536	NA	NA	NA	NA	NA	NA	ash1	9.55
7	314	9.54	N02	ash1	ash1	70100	77470	82210	90433	73785	7370	86321.5	8223	0.281	0.291	0.78	0.767	-1.483	-1.404	NA	NA	NA	NA	NA	NA	ash1	9.54
59	94	9.5	D22	sample	sample	75940	88120	95580	108556	82030	12180	102068	12976	0.317	0.303	0.878	0.8	-1.474	-1.401	BKN60311	FBgn0003525	CG1395	stg	string	stg	string (stg)	9.5
16	290	9.5	M02	ash1	ash1	92630	101340	70410	80850	96985	8710	75630	10440	0.306	0.287	0.776	0.802	-1.359	-1.502	NA	NA	NA	NA	NA	NA	ash1	9.5
18	17	9.49	A17	sample	sample	157480	198610	134110	128460	178045	41130	131285	-5650	0.502	0.561	1.51	1.36	-1.6	-1.287	BKN27689	FBgn0027378	CG6363	MRG15	MRG15	MRG15	MRG15 (MRG15)	9.49
39	314	9.49	N02	ash1	ash1	70440	87420	82066	102631	78930	16980	92348.5	20565	0.321	0.306	0.812	0.853	-1.365	-1.494	NA	NA	NA	NA	NA	NA	ash1	9.49
57	242	9.48	K02	trx	trx	44210	47510	60784	74956	45860	3300	67870	14172	0.188	0.168	0.542	0.525	-1.522	NA	NA	NA	NA	NA	NA	NA	trx	9.48
54	266	9.47	L02	trx	trx	52460	48230	55170	63730	50345	-4230	59450	8560	0.196	0.146	0.544	0.52	-1.52	NA	NA	NA	NA	NA	NA	NA	trx	9.47
38	290	9.46	M02	ash1	ash1	81360	118820	69390	94230	100090	37460	81810	24840	0.305	0.325	0.808	0.865	-1.407	-1.45	NA	NA	NA	NA	NA	NA	ash1	9.46
25	203	9.42	I11	sample	sample	198340	225720	209619	229644	212030	27380	219632	20025	0.79	0.643	1.94	1.83	-1.32	-1.514	BKN29078	FBgn0034923	CG11184	Upf3	Upf3	Upf3	Upf3 (Upf3)	9.42
31	249	9.4	K09	sample	sample	92660	135450	109693	141366	114055	42790	125530	31673	0.407	0.402	1.11	1.05	-1.449	-1.395	BKN33505	NA	NA	NA	NA	NA	BKN33505	9.4
13	290	9.4	M02	ash1	ash1	78260	94100	87991	99590	86180	15840	93790.5	11599	0.301	0.275	0.773	0.748	-1.395	-1.442	NA	NA	NA	NA	NA	NA	ash1	9.4
23	319	9.38	N07	sample	sample	81290	104980	96754	106270	93135	23690	101512	9516	0.342	0.337	0.872	0.928	-1.346	-1.481	BKN30252	FBgn0005616	CG3241	msl-2	male-specific lethal 2	msl-2	male-specific lethal 2 (msl-2)	9.38
56	266	9.34	L02	trx	trx	53070	52380	51420	60480	52725	-690	55950	9060	0.197	0.162	0.552	0.518	-1.499	NA	NA	NA	NA	NA	NA	NA	trx	9.34
50	136	9.33	F16	sample	sample	79300	82050	68180	89390	80675	2750	78785	21210	0.264	0.239	0.619	0.692	-1.244	-1.557	BKN45320	FBgn0027889	CG6386	ball	ballchen	ball	ballchen (ball)	9.33
44	290	9.31	M02	ash1	ash1	76100	98700	66030	93280	87400	22600	79655	27250	0.237	0.293	0.611	0.789	-1.355	-1.451	NA	NA	NA	NA	NA	NA	ash1	9.31
51	111	9.3	E15	sample	sample	110360	136730	139139	190431	123545	26370	164785	51292	0.473	0.485	1.2	1.3	-1.369	-1.437	BKN45416	FBgn0034723	CG13506	CG13506	NA	CG13506	NA (CG13506)	9.3
35	290	9.3	M02	ash1	ash1	68260	105340	84317	111896	86800	37080	98106.5	27579	0.292	0.324	0.783	0.846	-1.419	-1.391	NA	NA	NA	NA	NA	NA	ash1	9.3
13	314	9.28	N02	ash1	ash1	76930	88910	91499	87453	82920	11980	89476	-4046	0.296	0.26	0.804	0.657	-1.476	-1.336	NA	NA	NA	NA	NA	NA	ash1	9.28
52	305	9.27	M17	sample	sample	244490	320000	193000	326390	282245	75510	259695	133390	0.884	0.973	2.17	2.71	-1.29	-1.5	BKN45849	FBgn0034313	CG5726	CG5726	NA	CG5726	NA (CG5726)	9.27
31	290	9.26	M02	ash1	ash1	63030	98780	70767	105049	80905	35750	87908	34282	0.277	0.293	0.715	0.779	-1.373	-1.422	NA	NA	NA	NA	NA	NA	ash1	9.26
25	161	9.26	G17	sample	sample	69370	36550	82258	60161	52960	-32820	71209.5	-22097	0.276	0.104	0.762	0.479	-1.486	NA	BKN29069	FBgn0261599	CG8495	RpS29	Ribosomal protein S29	RpS29+snoRNA:Psi18S-1275	Ribosomal protein S29 (RpS29)	9.26
29	290	9.25	M02	ash1	ash1	78130	88130	79146	83000	83130	10000	81073	3854	0.311	0.289	0.776	0.783	-1.326	-1.462	NA	NA	NA	NA	NA	NA	ash1	9.25
42	290	9.19	M02	ash1	ash1	73040	103880	74060	93950	88460	30840	84005	19890	0.286	0.319	0.75	0.799	-1.428	-1.354	NA	NA	NA	NA	NA	NA	ash1	9.19
53	125	9.12	F05	sample	sample	116970	143010	160937	168585	129990	26040	164761	7648	0.526	0.485	1.49	1.18	-1.512	-1.259	BKN46371	FBgn0022699	CG10270	D19B	D19B	D19B	D19B (D19B)	9.12
55	242	9.11	K02	trx	trx	45680	51380	58641	69258	48530	5700	63949.5	10617	0.197	0.18	0.537	0.506	-1.463	NA	NA	NA	NA	NA	NA	NA	trx	9.11
44	314	9.09	N02	ash1	ash1	89120	99130	75810	91420	94125	10010	83615	15610	0.278	0.295	0.701	0.774	-1.327	-1.416	NA	NA	NA	NA	NA	NA	ash1	9.09
47	260	9.09	K20	sample	sample	123760	121600	148679	163881	122680	-2160	156280	15202	0.456	0.38	1.05	1.06	-1.229	-1.502	BKN42086	FBgn0083005	CR34558	snoRNA:Psi28S-1175a	snoRNA:Psi28S-1175a	snoRNA:Psi28S-1175a	snoRNA:Psi28S-1175a (snoRNA:Psi28S-1175a)	9.09
2	314	9.08	N02	ash1	ash1	69110	95460	27500	91190	82285	26350	59345	63690	0.255	0.29	0.652	0.812	-1.213	-1.512	NA	NA	NA	NA	NA	NA	ash1	9.08
24	205	9.05	I13	sample	sample	122980	131860	86790	98670	127420	8880	92730	11880	0.403	0.412	1.03	1.07	-1.371	-1.364	BKN28887	FBgn0015615	CG9802	Cap	Chromosome-associated protein	Cap	Chromosome-associated protein (Cap)	9.05
24	290	9.05	M02	ash1	ash1	82760	96580	65740	65060	89670	13820	65400	-680	0.271	0.302	0.781	0.703	-1.542	-1.213	NA	NA	NA	NA	NA	NA	ash1	9.05
59	314	9.04	N02	ash1	ash1	72100	88070	85957	103912	80085	15970	94934.5	17955	0.301	0.303	0.789	0.766	-1.395	-1.339	NA	NA	NA	NA	NA	NA	ash1	9.04
52	126	9	F06	sample	sample	128830	100000	93550	104080	114415	-28830	98815	10530	0.466	0.304	1.05	0.864	-1.169	-1.529	BKN46083	FBgn0024509	CG6773	sec13	sec13	sec13	sec13 (sec13)	9
47	290	8.95	M02	ash1	ash1	75620	83290	93067	106904	79455	7670	99985.5	13837	0.278	0.26	0.66	0.693	-1.264	-1.432	NA	NA	NA	NA	NA	NA	ash1	8.95
51	224	8.91	J08	sample	sample	102930	130460	150583	147423	116695	27530	149003	-3160	0.441	0.463	1.3	1.01	-1.584	-1.136	BKN45724	FBgn0035627	CG10583	Sse	Separase	Sse	Separase (Sse)	8.91
43	290	8.85	M02	ash1	ash1	68770	88430	74406	110256	78600	19660	92331	35850	0.273	0.274	0.599	0.776	-1.153	-1.5	NA	NA	NA	NA	NA	NA	ash1	8.85
18	200	8.83	I08	sample	sample	230440	257730	159930	175510	244085	27290	167720	15580	0.734	0.728	1.8	1.86	-1.305	-1.361	BKN27828	FBgn0030354	CG1559	Upf1	Upf1	Upf1	Upf1 (Upf1)	8.83
19	54	8.82	C06	sample	sample	274110	305970	235845	303212	290040	31860	269528	67367	1.09	0.982	2.5	2.62	-1.206	-1.445	BKN27983	FBgn0025674	CG15218	CycK	Cyclin K	CycK	Cyclin K (CycK)	8.82
29	103	8.8	E07	sample	sample	5300	210820	407	172105	108060	205520	86256	171698	0.0211	0.692	0.00399	1.62	NA	-1.255	BKN22908	FBgn0031314	CG4785	CG4785	NA	CG4785	NA (CG4785)	8.8
59	290	8.8	M02	ash1	ash1	72820	86900	83144	101613	79860	14080	92378.5	18469	0.304	0.299	0.764	0.749	-1.333	-1.326	NA	NA	NA	NA	NA	NA	ash1	8.8
2	290	8.79	M02	ash1	ash1	74120	92500	28040	87290	83310	18380	57665	59250	0.273	0.281	0.665	0.777	-1.14	-1.494	NA	NA	NA	NA	NA	NA	ash1	8.79
55	87	8.79	D15	sample	sample	101120	122130	112099	155059	111625	21010	133579	42960	0.435	0.427	1.03	1.13	-1.251	-1.395	BKN50212	FBgn0037632	CG8351	Tcp-1eta	Tcp-1eta	Tcp-1eta	Tcp-1eta (Tcp-1eta)	8.79
23	110	8.76	E14	sample	sample	53620	44650	66505	47270	49135	-8970	56887.5	-19235	0.226	0.143	0.599	0.413	-1.406	NA	BKN28767	FBgn0263598	CG3762	Vha68-2	V-ATPase 69 kDa subunit 2	Vha68-2	V-ATPase 69 kDa subunit 2 (Vha68-2)	8.76
19	155	8.75	G11	sample	sample	251810	326690	243673	287352	289250	74880	265512	43679	1	1.05	2.58	2.49	-1.375	-1.273	BKN27914	FBgn0051155	CG31155	Rpb7	Rpb7	Rpb7	Rpb7 (Rpb7)	8.75
6	337	8.72	O01	sample	sample	124660	77750	62380	66730	101205	-46910	64555	4350	0.443	0.237	0.855	0.725	-0.973	-1.623	BKN21045	NA	NA	NA	NA	trus	BKN21045	8.72
42	314	8.68	N02	ash1	ash1	66270	92820	58960	85170	79545	26550	72065	26210	0.259	0.285	0.597	0.725	-1.24	-1.375	NA	NA	NA	NA	NA	NA	ash1	8.68
3	213	8.68	I21	sample	sample	55120	45160	62136	56103	50140	-9960	59119.5	-6033	0.198	0.155	0.53	0.436	-1.393	NA	BKN20443	FBgn0015283	CG7619	Pros54	Proteasome 54kD subunit	Pros54	Proteasome 54kD subunit (Pros54)	8.68
57	303	8.65	M15	sample	sample	100610	102720	111728	137715	101665	2110	124722	25987	0.427	0.364	0.996	0.964	-1.214	-1.389	BKN50848	FBgn0053554	CG33554	Nipped-A	Nipped-A	Nipped-A	Nipped-A (Nipped-A)	8.65
25	109	8.65	E13	sample	sample	138480	170370	136889	157884	154425	31890	147386	20995	0.552	0.486	1.27	1.26	-1.224	-1.379	BKN29055	FBgn0011481	CG7187	Ssdp	Sequence-specific single-stranded DNA-binding protein	Ssdp	Sequence-specific single-stranded DNA-binding protein (Ssdp)	8.65
46	314	8.64	N02	ash1	ash1	96610	104400	75120	91570	100505	7790	83345	16450	0.32	0.29	0.723	0.752	-1.207	-1.392	NA	NA	NA	NA	NA	NA	ash1	8.64
50	13	8.63	A13	sample	sample	320260	365660	298870	322360	342960	45400	310615	23490	1.07	1.06	2.71	2.49	-1.362	-1.252	BKN45007	FBgn0010278	CG4817	Ssrp	Structure specific recognition protein	Ssrp	Structure specific recognition protein (Ssrp)	8.63
51	120	8.62	E24	sample	sample	189340	219470	229154	277237	204405	30130	253196	48083	0.812	0.779	1.98	1.9	-1.31	-1.296	BKN45516	FBgn0001133	CG33133	grau	grauzone	grau	grauzone (grau)	8.62
23	139	8.61	F19	sample	sample	118590	129680	132795	119018	124135	11090	125906	-13777	0.499	0.416	1.2	1.04	-1.258	-1.339	BKN30210	FBgn0031011	CG8034	CG8034	NA	CG8034	NA (CG8034)	8.61
60	290	8.57	M02	ash1	ash1	94580	95500	74280	81130	95040	920	77705	6850	0.337	0.278	0.804	0.691	-1.272	-1.313	NA	NA	NA	NA	NA	NA	ash1	8.57
45	314	8.56	N02	ash1	ash1	76880	95640	86950	110471	86260	18760	98710.5	23521	0.303	0.295	0.71	0.731	-1.265	-1.318	NA	NA	NA	NA	NA	NA	ash1	8.56
58	314	8.48	N02	ash1	ash1	81190	99480	70910	85530	90335	18290	78220	14620	0.286	0.296	0.681	0.734	-1.267	-1.294	NA	NA	NA	NA	NA	NA	ash1	8.48
56	314	8.47	N02	ash1	ash1	84800	105080	72850	88700	94940	20280	80775	15850	0.315	0.326	0.782	0.76	-1.326	-1.239	NA	NA	NA	NA	NA	NA	ash1	8.47
57	290	8.43	M02	ash1	ash1	81150	79510	88147	104127	80330	-1640	96137	15980	0.344	0.282	0.785	0.729	-1.182	-1.355	NA	NA	NA	NA	NA	NA	ash1	8.43
27	290	8.42	M02	ash1	ash1	80680	92410	83934	84209	86545	11730	84071.5	275	0.311	0.302	0.757	0.702	-1.314	-1.235	NA	NA	NA	NA	NA	NA	ash1	8.42
32	4	8.4	A04	sample	sample	116480	122630	89300	88420	119555	6150	88860	-880	0.46	0.35	1.13	0.826	-1.297	-1.244	BKN33634	FBgn0260987	CG17436	vtd	verthandi	vtd	verthandi (vtd)	8.4
46	290	8.39	M02	ash1	ash1	98170	109360	75500	92170	103765	11190	83835	16670	0.325	0.304	0.726	0.757	-1.191	-1.335	NA	NA	NA	NA	NA	NA	ash1	8.39
49	314	8.37	N02	ash1	ash1	72730	89320	94623	117533	81025	16590	106078	22910	0.29	0.302	0.669	0.73	-1.248	-1.28	NA	NA	NA	NA	NA	NA	ash1	8.37
6	160	8.36	G16	sample	sample	199050	179810	113410	128020	189430	-19240	120715	14610	0.708	0.549	1.55	1.39	-1.161	-1.353	BKN21100	FBgn0030067	CG10648	Rbm13	RNA-binding motif protein 13	Rbm13	RNA-binding motif protein 13 (Rbm13)	8.36
5	67	8.35	C19	sample	sample	109500	105290	93330	106377	107395	-4210	99853.5	13047	0.447	0.37	0.992	0.931	-1.161	-1.351	BKN20790	FBgn0000581	CG7776	E(Pc)	Enhancer of Polycomb	E(Pc)	Enhancer of Polycomb (E(Pc))	8.35
58	290	8.34	M02	ash1	ash1	88070	99760	74850	85420	93915	11690	80135	10570	0.31	0.297	0.719	0.733	-1.228	-1.288	NA	NA	NA	NA	NA	NA	ash1	8.34
18	105	8.33	E09	sample	sample	117610	114650	74190	76870	116130	-2960	75530	2680	0.375	0.324	0.834	0.816	-1.167	-1.339	BKN27709	FBgn0005278	CG2674	Sam-S	S-adenosylmethionine Synthetase	Sam-S	S-adenosylmethionine Synthetase (Sam-S)	8.33
60	314	8.32	N02	ash1	ash1	86560	105490	66630	86970	96025	18930	76800	20340	0.309	0.308	0.722	0.74	-1.243	-1.27	NA	NA	NA	NA	NA	NA	ash1	8.32
1	266	8.32	L02	trx	trx	131670	44610	72802	77111	88140	-87060	74956.5	4309	0.417	0.168	0.664	0.585	-0.646	-1.8	NA	NA	NA	NA	NA	NA	trx	8.32
16	337	8.32	O01	sample	sample	144060	152460	97640	106710	148260	8400	102175	9070	0.476	0.431	1.08	1.06	-1.193	-1.314	BKN22197	FBgn0039402	CG14542	vps2	vps2	vps2	vps2 (vps2)	8.32
53	316	8.3	N04	sample	sample	112870	116420	125697	140731	114645	3550	133214	15034	0.508	0.395	1.17	0.989	-1.207	-1.295	BKN46514	FBgn0015371	CG11798	chn	charlatan	chn	charlatan (chn)	8.3
47	314	8.25	N02	ash1	ash1	73250	95380	90792	105863	84315	22130	98327.5	15071	0.27	0.298	0.643	0.686	-1.274	-1.222	NA	NA	NA	NA	NA	NA	ash1	8.25
3	129	8.23	F09	sample	sample	4630	116980	347	115882	60805	112350	58114.5	115535	0.0166	0.403	0.00296	0.9	NA	-1.174	BKN23581	FBgn0053554	CG33554	Nipped-A	Nipped-A	Nipped-A	Nipped-A (Nipped-A)	8.23
52	314	8.23	N02	ash1	ash1	86810	103020	65420	89010	94915	16210	77215	23590	0.314	0.313	0.736	0.739	-1.223	-1.261	NA	NA	NA	NA	NA	NA	ash1	8.23
51	281	8.21	L17	sample	sample	103750	130750	120981	157274	117250	27000	139128	36293	0.445	0.464	1.05	1.08	-1.257	-1.226	BKN45645	FBgn0030455	CG4318	CG4318	NA	CG4318&CG4318&CG4318&CG4318&CG4318&CG4318	NA (CG4318)	8.21
54	314	8.21	N02	ash1	ash1	91780	97650	74080	88720	94715	5870	81400	14640	0.343	0.296	0.73	0.724	-1.138	-1.33	NA	NA	NA	NA	NA	NA	ash1	8.21
37	97	8.2	E01	sample	sample	121430	122240	115487	127935	121835	810	121711	12448	0.511	0.407	1.11	0.995	-1.143	-1.325	BKN20121	FBgn0034060	CG8370	CG8370	NA	CG8370	NA (CG8370)	8.2
54	290	8.2	M02	ash1	ash1	85090	99140	67310	91530	92115	14050	79420	24220	0.318	0.3	0.663	0.747	-1.109	-1.353	NA	NA	NA	NA	NA	NA	ash1	8.2
50	314	8.2	N02	ash1	ash1	91290	108280	79590	93040	99785	16990	86315	13450	0.304	0.315	0.723	0.72	-1.264	-1.215	NA	NA	NA	NA	NA	NA	ash1	8.2
50	324	8.17	N12	sample	sample	102960	111830	86670	98730	107395	8870	92700	12060	0.343	0.326	0.787	0.764	-1.213	-1.254	BKN45366	FBgn0263106	CG10578	DnaJ-1	DnaJ-like-1	DnaJ-1	DnaJ-like-1 (DnaJ-1)	8.17
13	49	8.16	C01	sample	sample	350280	421980	378695	362308	386130	71700	370502	-16387	1.35	1.23	3.33	2.72	-1.338	-1.14	BKN22605	FBgn0004855	CG3284	RpII15	RNA polymerase II 15kD subunit	RpII15	RNA polymerase II 15kD subunit (RpII15)	8.16
53	135	8.15	F15	sample	sample	129730	188570	157968	204495	159150	58840	181232	46527	0.583	0.64	1.47	1.44	-1.336	-1.138	BKN46376	FBgn0262593	CG43128	Shab	Shaker cognate b	Shab	Shaker cognate b (Shab)	8.15
48	290	8.14	M02	ash1	ash1	89630	99080	75920	87950	94355	9450	81935	12030	0.295	0.268	0.62	0.674	-1.107	-1.339	NA	NA	NA	NA	NA	NA	ash1	8.14
4	97	8.14	E01	sample	sample	48540	198560	36990	115080	123550	150020	76035	78090	0.179	0.628	0.559	1.12	-1.685	-0.826	BKN20601	FBgn0032919	CG9253	CG9253	NA	CG9253	NA (CG9253)	8.14
50	290	8.12	M02	ash1	ash1	92380	107980	77700	94400	100180	15600	86050	16700	0.307	0.314	0.705	0.731	-1.212	-1.24	NA	NA	NA	NA	NA	NA	ash1	8.12
52	290	8.11	M02	ash1	ash1	95320	103630	71760	87640	99475	8310	79700	15880	0.345	0.315	0.807	0.728	-1.221	-1.23	NA	NA	NA	NA	NA	NA	ash1	8.11
51	314	8.1	N02	ash1	ash1	84760	83480	90242	106605	84120	-1280	98423.5	16363	0.363	0.296	0.78	0.73	-1.125	-1.312	NA	NA	NA	NA	NA	NA	ash1	8.1
43	314	8.03	N02	ash1	ash1	84800	99920	89619	108269	92360	15120	98944	18650	0.336	0.31	0.722	0.762	-1.119	-1.297	NA	NA	NA	NA	NA	NA	ash1	8.03
53	314	8.03	N02	ash1	ash1	85000	88730	86411	110256	86865	3730	98333.5	23845	0.382	0.301	0.802	0.775	-1.076	-1.335	NA	NA	NA	NA	NA	NA	ash1	8.03
21	347	8.02	O11	sample	sample	141620	179110	137344	144095	160365	37490	140720	6751	0.566	0.564	1.35	1.23	-1.28	-1.151	BKN28346	FBgn0033092	CG9422	CG9422	NA	CG9422	NA (CG9422)	8.02
56	310	8	M22	sample	sample	104680	120250	81840	100420	112465	15570	91130	18580	0.389	0.373	0.879	0.86	-1.19	-1.224	BKN50563	FBgn0263855	CG7838	BubR1	Bub1-related kinase	BubR1	Bub1-related kinase (BubR1)	8
57	314	7.97	N02	ash1	ash1	79260	90950	88183	106521	85105	11690	97352	18338	0.336	0.322	0.786	0.746	-1.217	-1.194	NA	NA	NA	NA	NA	NA	ash1	7.97
48	314	7.96	N02	ash1	ash1	88650	102890	75120	88000	95770	14240	81560	12880	0.292	0.278	0.613	0.675	-1.108	-1.286	NA	NA	NA	NA	NA	NA	ash1	7.96
12	67	7.95	C19	sample	sample	135460	160080	93880	93520	147770	24620	93700	-360	0.477	0.463	1.13	1.02	-1.27	-1.138	BKN22326	FBgn0034537	CG11132	DMAP1	DMAP1	DMAP1	DMAP1 (DMAP1)	7.95
52	139	7.94	F19	sample	sample	120280	142780	86250	121710	131530	22500	103980	35460	0.435	0.434	0.97	1.01	-1.151	-1.241	BKN45994	FBgn0045862	CG12878	btz	barentsz	btz	barentsz (btz)	7.94
21	125	7.91	F05	sample	sample	172950	194290	145244	173685	183620	21340	159464	28441	0.692	0.612	1.43	1.49	-1.073	-1.303	BKN29819	FBgn0037299	CG1115	CG1115	NA	CG1115	NA (CG1115)	7.91
46	107	7.91	E11	sample	sample	163040	239050	144970	161070	201045	76010	153020	16100	0.54	0.665	1.39	1.32	-1.4	-1.012	BKN41566	FBgn0000084	CG9579	AnnX	Annexin X	AnnX	Annexin X (AnnX)	7.91
51	134	7.87	F14	sample	sample	130560	173210	153922	193016	151885	42650	173469	39094	0.56	0.615	1.33	1.32	-1.272	-1.115	BKN45703	FBgn0038504	CG5407	Sur-8	Sur-8	Sur-8	Sur-8 (Sur-8)	7.87
53	290	7.87	M02	ash1	ash1	81080	95850	86028	111070	88465	14770	98549	25042	0.365	0.325	0.798	0.78	-1.137	-1.234	NA	NA	NA	NA	NA	NA	ash1	7.87
48	148	7.81	G04	sample	sample	145680	178730	134320	137650	162205	33050	135985	3330	0.48	0.484	1.1	1.06	-1.23	-1.134	BKN42438	FBgn0011862	CR31977	tRNA:G3:35Ba	transfer RNA:gly3:35Ba	tRNA:G3:35Ba&tRNA:G3:22BCa	transfer RNA:gly3:35Ba (tRNA:G3:35Ba)	7.81
34	224	7.8	J08	sample	sample	175420	285820	139850	166560	230620	110400	153205	26710	0.663	0.754	1.65	1.52	-1.335	-1.039	BKN32436	FBgn0003512	CG17958	Sry-delta	Serendipity delta	Sry-delta	Serendipity delta (Sry-delta)	7.8
51	121	7.7	F01	sample	sample	144520	163160	153312	193136	153840	18640	173224	39824	0.62	0.579	1.33	1.32	-1.12	-1.203	BKN45601	FBgn0032404	CG5317	RpL7-like	Ribosomal protein L7-like	CG34164+RpL7-like	Ribosomal protein L7-like (RpL7-like)	7.7
56	290	7.68	M02	ash1	ash1	89860	110160	73970	82560	100010	20300	78265	8590	0.334	0.341	0.794	0.707	-1.264	-1.068	NA	NA	NA	NA	NA	NA	ash1	7.68
51	290	7.68	M02	ash1	ash1	85170	93280	92815	107251	89225	8110	100033	14436	0.365	0.331	0.802	0.735	-1.159	-1.161	NA	NA	NA	NA	NA	NA	ash1	7.68
51	366	7.66	P06	sample	sample	230980	288010	268200	311938	259495	57030	290069	43738	0.99	1.02	2.32	2.14	-1.25	-1.074	BKN45759	FBgn0010421	CG6538	TfIIFbeta	Transcription factor TFIIFbeta	TfIIFbeta	Transcription factor TFIIFbeta (TfIIFbeta)	7.66
52	254	7.64	K14	sample	sample	128350	143370	92740	114490	135860	15020	103615	21750	0.464	0.436	1.04	0.951	-1.162	-1.147	BKN45931	FBgn0035640	CG17498	mad2	mad2	mad2	mad2 (mad2)	7.64
52	300	7.5	M12	sample	sample	229000	282910	163560	221900	255955	53910	192730	58340	0.828	0.86	1.84	1.84	-1.145	-1.121	BKN45942	FBgn0034923	CG11184	Upf3	Upf3	Upf3&Upf3	Upf3 (Upf3)	7.5
56	158	7.49	G14	sample	sample	135510	148020	93340	125240	141765	12510	109290	31900	0.503	0.459	1	1.07	-1.007	-1.243	BKN50523	FBgn0037632	CG8351	Tcp-1eta	Tcp-1eta	Tcp-1eta	Tcp-1eta (Tcp-1eta)	7.49
4	218	7.49	J02	pc	pc	146820	201820	91540	122840	174320	55000	107190	31300	0.54	0.639	1.38	1.2	-1.396	-0.896	NA	NA	NA	NA	NA	NA	pc	7.49
5	104	7.46	E08	sample	sample	363790	375820	287879	339780	369805	12030	313830	51901	1.49	1.32	3.06	2.97	-1.054	-1.191	BKN20892	FBgn0022942	CG7035	Cbp80	cap binding protein 80	Cbp80	cap binding protein 80 (Cbp80)	7.46
51	138	7.44	F18	sample	sample	131160	151790	133346	177120	141475	20630	155233	43774	0.562	0.539	1.15	1.21	-1.059	-1.182	BKN45705	FBgn0052170	CG32170	CG32170	NA	CG32170	NA (CG32170)	7.44
51	40	7.42	B16	sample	sample	149800	191060	163295	208853	170430	41260	186074	45558	0.642	0.678	1.41	1.43	-1.159	-1.088	BKN45680	FBgn0032702	CG10376	CG10376	NA	CG10376	NA (CG10376)	7.42
48	111	7.41	E15	sample	sample	147690	157180	119570	125700	152435	9490	122635	6130	0.487	0.425	0.976	0.964	-1.042	-1.189	BKN42336	FBgn0031066	CG14235	CoVIb	Cytochrome c oxidase subunit VIb	CoVIb	Cytochrome c oxidase subunit VIb (CoVIb)	7.41
18	49	7.38	C01	sample	sample	455510	441220	277280	253390	448365	-14290	265335	-23890	1.45	1.25	3.12	2.69	-1.115	-1.115	BKN27693	FBgn0026373	CG7885	RpII33	RNA polymerase II 33kD subunit	RpII33	RNA polymerase II 33kD subunit (RpII33)	7.38
14	218	7.38	J02	pc	pc	161160	195300	103510	107210	178230	34140	105360	3700	0.46	0.515	1.07	1.06	-1.209	-1.03	NA	NA	NA	NA	NA	NA	pc	7.38
49	290	7.34	M02	ash1	ash1	87790	91600	95377	115235	89695	3810	105306	19858	0.349	0.31	0.674	0.716	-0.988	-1.215	NA	NA	NA	NA	NA	NA	ash1	7.34
24	114	7.33	E18	sample	sample	191140	166330	105670	109970	178735	-24810	107820	4300	0.627	0.52	1.25	1.19	-1.019	-1.186	BKN28961	FBgn0036666	CG9712	TSG101	tumor suppressor protein 101	TSG101+CG9669	tumor suppressor protein 101 (TSG101)	7.33
24	101	7.33	E05	sample	sample	123750	112350	74780	68630	118050	-11400	71705	-6150	0.406	0.351	0.888	0.742	-1.147	-1.071	BKN28859	FBgn0028662	CG7007	VhaPPA1-1	Vacuolar H[+] ATPase subunit PPA1-1	VhaPPA1-1	Vacuolar H[+] ATPase subunit PPA1-1 (VhaPPA1-1)	7.33
25	355	7.32	O19	sample	sample	271260	334560	242536	260515	302910	63300	251526	17979	1.08	0.954	2.25	2.08	-1.079	-1.128	BKN29118	FBgn0039218	CG13628	Rpb10	Rpb10	Rpb10+CG13630	Rpb10 (Rpb10)	7.32
51	55	7.28	C07	sample	sample	114780	137540	121867	149709	126160	22760	135788	27842	0.492	0.488	1.05	1.03	-1.121	-1.082	BKN45400	FBgn0020309	CG14938	crol	crooked legs	crol&crol	crooked legs (crol)	7.28
16	218	7.23	J02	pc	pc	162240	190550	99250	117680	176395	28310	108465	18430	0.536	0.539	1.09	1.17	-1.045	-1.133	NA	NA	NA	NA	NA	NA	pc	7.23
14	299	7.2	M11	sample	sample	184390	273090	110210	154450	228740	88700	132330	44240	0.526	0.72	1.14	1.53	-1.105	-1.073	BKN22862	FBgn0026679	CG12113	IntS4	Integrator 4	IntS4	Integrator 4 (IntS4)	7.2
21	218	7.19	J02	pc	pc	136470	165500	107515	135883	150985	29030	121699	28368	0.546	0.521	1.06	1.16	-0.98	-1.18	NA	NA	NA	NA	NA	NA	pc	7.19
5	59	7.19	C11	sample	sample	132120	142290	99746	127109	137205	10170	113428	27363	0.54	0.5	1.06	1.11	-0.986	-1.173	BKN20786	FBgn0020616	CG3423	SA	Stromalin	SA	Stromalin (SA)	7.19
55	314	7.18	N02	ash1	ash1	86420	95350	85382	97651	90885	8930	91516.5	12269	0.372	0.334	0.782	0.714	-1.085	-1.085	NA	NA	NA	NA	NA	NA	ash1	7.18
55	290	7.18	M02	ash1	ash1	73250	94690	69223	100823	83970	21440	85023	31600	0.315	0.331	0.634	0.737	-1.021	-1.141	NA	NA	NA	NA	NA	NA	ash1	7.18
53	116	7.17	E20	sample	sample	102310	144190	105420	149398	123250	41880	127409	43978	0.46	0.489	0.978	1.05	-1.095	-1.073	BKN46282	FBgn0031462	CG2964	CG2964	NA	CG2964	NA (CG2964)	7.17
27	32	7.17	B08	sample	sample	166430	170320	136266	149852	168375	3890	143059	13586	0.642	0.557	1.23	1.25	-0.968	-1.184	BKN31044	FBgn0031126	CG1829	Cyp6v1	Cyp6v1	Cyp6v1	Cyp6v1 (Cyp6v1)	7.17
25	60	7.16	C12	sample	sample	263460	386160	210097	322556	324810	122700	266326	112459	1.05	1.1	1.95	2.57	-0.914	-1.23	BKN29138	FBgn0032634	CG6840	Rpb11	Rpb11	Rpb11	Rpb11 (Rpb11)	7.16
52	198	7.15	I06	sample	sample	167040	196980	116960	146920	182010	29940	131940	29960	0.604	0.599	1.32	1.22	-1.117	-1.049	BKN45915	FBgn0017550	CG2161	Rga	Regena	Rga+CR43628	Regena (Rga)	7.15
33	111	7.1	E15	sample	sample	153500	229500	143772	193687	191500	76000	168730	49915	0.672	0.695	1.45	1.4	-1.12	-1.029	BKN33856	NA	NA	NA	NA	NA	BKN33856	7.1
16	197	7.09	I05	sample	sample	104570	109230	67140	62880	106900	4660	65010	-4260	0.345	0.309	0.74	0.624	-1.115	-1.032	BKN22163	FBgn0262512	CG8210	Vha14-1	Vacuolar H[+] ATPase subunit 14-1	Vha14-1	Vacuolar H[+] ATPase subunit 14-1 (Vha14-1)	7.09
19	339	7.08	O03	sample	sample	93680	90560	72359	70060	92120	-3120	71209.5	-2299	0.373	0.291	0.767	0.606	-1.05	-1.088	BKN27958	FBgn0086472	CG6684	RpS25	Ribosomal protein S25	RpS25	Ribosomal protein S25 (RpS25)	7.08
27	101	7.06	E05	sample	sample	245220	251270	196799	220499	248245	6050	208649	23700	0.946	0.822	1.78	1.84	-0.939	-1.181	BKN29435	FBgn0020407	CG6814	asun	asunder	asun	asunder (asun)	7.06
32	310	7.06	M22	sample	sample	98550	130470	68480	78800	114510	31920	73640	10320	0.389	0.373	0.863	0.736	-1.155	-0.989	BKN33715	FBgn0026401	CG17704	Nipped-B	Nipped-B	Nipped-B	Nipped-B (Nipped-B)	7.06
31	131	7.06	F11	sample	sample	244870	339380	222223	282169	292125	94510	252196	59946	1.08	1.01	2.25	2.09	-1.066	-1.067	BKN31742	FBgn0001215	CG9983	Hrb98DE	Heterogeneous nuclear ribonucleoprotein at 98DE	Hrb98DE	Heterogeneous nuclear ribonucleoprotein at 98DE (Hrb98DE)	7.06
25	211	7.05	I19	sample	sample	68320	53070	63345	60736	60695	-15250	62040.5	-2609	0.272	0.151	0.587	0.484	-1.132	NA	BKN29082	FBgn0053094	CG33094	Synd	Syndapin	Synd	Syndapin (Synd)	7.05
51	29	7.02	B05	sample	sample	133400	150200	128474	169376	141800	16800	148925	40902	0.572	0.533	1.11	1.16	-0.981	-1.133	BKN45579	FBgn0067783	CG4241	att-ORFA	alternative testis transcripts open reading frame A	att-ORFB+att-ORFA	alternative testis transcripts open reading frame A (att-ORFA)	7.02
24	111	6.98	E15	sample	sample	111660	99500	58290	64660	105580	-12160	61475	6370	0.366	0.311	0.692	0.699	-0.936	-1.161	BKN28864	FBgn0022097	CG8186	Vha36-1	Vacuolar H[+] ATPase subunit 36-1	Vha36-1	Vacuolar H[+] ATPase subunit 36-1 (Vha36-1)	6.98
10	243	6.96	K03	sample	sample	268370	53890	74610	62620	161130	-214480	68615	-11990	0.995	0.17	0.923	0.698	0.069	-2.047	BKN21790	FBgn0027509	CG7261	CG7261	NA	CG7261	NA (CG7261)	6.96
4	290	6.95	M02	ash1	ash1	99070	98260	38350	82150	98665	-810	60250	43800	0.364	0.311	0.58	0.801	-0.708	-1.354	NA	NA	NA	NA	NA	NA	ash1	6.95
25	174	6.94	H06	sample	sample	265330	61270	111453	86639	163300	-204060	99046	-24814	1.06	0.175	1.03	0.69	0.011	-1.989	BKN30695	FBgn0031721	CG14017	CG14017	NA	CG14017	NA (CG14017)	6.94
12	20	6.91	A20	sample	sample	261990	272180	160420	144620	267085	10190	152520	-15800	0.922	0.787	1.92	1.57	-1.092	-1.002	BKN22410	FBgn0022023	CG9124	eIF-3p40	Eukaryotic initiation factor 3 p40 subunit	eIF-3p40	Eukaryotic initiation factor 3 p40 subunit (eIF-3p40)	6.91
22	191	6.88	H23	sample	sample	159340	186900	99510	101560	173120	27560	100535	2050	0.505	0.51	1.09	1.01	-1.097	-0.987	BKN30032	FBgn0004050	CG7803	z	zeste	z	zeste (z)	6.88
6	218	6.87	J02	pc	pc	171650	183740	85770	109580	177695	12090	97675	23810	0.611	0.561	1.18	1.19	-0.971	-1.098	NA	NA	NA	NA	NA	NA	pc	6.87
4	208	6.87	I16	sample	sample	213140	264990	93320	195310	239065	51850	144315	101990	0.784	0.838	1.41	1.91	-0.886	-1.172	BKN20728	FBgn0029992	CG2253	Upf2	Upf2	Upf2	Upf2 (Upf2)	6.87
55	94	6.86	D22	sample	sample	106790	119400	96239	124512	113095	12610	110376	28273	0.46	0.418	0.882	0.91	-0.952	-1.111	BKN50311	FBgn0027889	CG6386	ball	ballchen	ball	ballchen (ball)	6.86
26	294	6.86	M06	sample	sample	188890	328860	123510	146720	258875	139970	135115	23210	0.595	0.878	1.4	1.54	-1.271	-0.827	BKN29387	FBgn0032600	CG17912	CG17912	NA	CG17912	NA (CG17912)	6.86
25	303	6.8	M15	sample	sample	187610	278050	159979	204017	232830	90440	181998	44038	0.747	0.792	1.48	1.63	-1.011	-1.043	BKN29104	FBgn0036987	CG5274	CG5274	NA	CG5274	NA (CG5274)	6.8
47	103	6.79	E07	sample	sample	251550	293090	275490	272126	272320	41540	273808	-3364	0.926	0.916	1.95	1.76	-1.095	-0.964	BKN41948	FBgn0262954	CG34186	Rpb12	Rpb12	Rpb12	Rpb12 (Rpb12)	6.79
21	318	6.79	N06	sample	sample	142100	156640	108376	122238	149370	14540	115307	13862	0.568	0.493	1.06	1.05	-0.934	-1.107	BKN29963	FBgn0037181	CG11370	CG11370	NA	CG11370	NA (CG11370)	6.79
50	359	6.78	O23	sample	sample	140110	147190	101500	112610	143650	7080	107055	11110	0.466	0.429	0.922	0.871	-0.997	-1.047	BKN45096	FBgn0053117	CG33117	Victoria	Victoria	Victoria	Victoria (Victoria)	6.78
51	201	6.77	I09	sample	sample	102720	122110	98597	131251	112415	19390	114924	32654	0.44	0.433	0.852	0.899	-0.976	-1.063	BKN45437	FBgn0003567	CG8573	su(Hw)	suppressor of Hairy wing	su(Hw)	suppressor of Hairy wing (su(Hw))	6.77
53	205	6.73	I13	sample	sample	119830	172860	125649	161667	146345	53030	143658	36018	0.539	0.587	1.17	1.14	-1.12	-0.925	BKN46207	FBgn0030008	CG2129	CG2129	NA	CG2129	NA (CG2129)	6.73
17	218	6.7	J02	pc	pc	151850	170580	120933	138780	161215	18730	129856	17847	0.553	0.547	1.07	1.15	-0.951	-1.066	NA	NA	NA	NA	NA	NA	pc	6.7
52	127	6.67	F07	sample	sample	189600	201560	113830	156630	195580	11960	135230	42800	0.685	0.613	1.28	1.3	-0.895	-1.108	BKN45988	FBgn0051036	CG31036	CG31036	NA	CG31036	NA (CG31036)	6.67
17	194	6.67	I02	pc	pc	99110	183250	83347	141090	141180	84140	112218	57743	0.361	0.588	0.736	1.16	-1.03	-0.987	NA	NA	NA	NA	NA	NA	pc	6.67
31	194	6.63	I02	pc	pc	133890	183990	112973	149996	158940	50100	131484	37023	0.588	0.546	1.14	1.11	-0.961	-1.038	NA	NA	NA	NA	NA	NA	pc	6.63
25	260	6.62	K20	sample	sample	67830	52540	59934	53997	60185	-15290	56965.5	-5937	0.27	0.15	0.555	0.43	-1.062	NA	BKN29190	FBgn0038331	CG5073	CG5073	NA	CG5073	NA (CG5073)	6.62
2	71	6.58	C23	sample	sample	170330	219720	61670	139460	195025	49390	100565	77790	0.628	0.668	1.46	1.24	-1.076	-0.922	BKN20216	FBgn0040066	CG17437	wds	will die slowly	wds	will die slowly (wds)	6.58
25	218	6.57	J02	pc	pc	150430	187600	121388	138146	169015	37170	129767	16758	0.599	0.535	1.12	1.1	-0.931	-1.048	NA	NA	NA	NA	NA	NA	pc	6.57
38	218	6.55	J02	pc	pc	163340	193420	93710	122660	178380	30080	108185	28950	0.613	0.529	1.09	1.13	-0.835	-1.127	NA	NA	NA	NA	NA	NA	pc	6.55
25	298	6.55	M10	sample	sample	179350	173630	130497	139582	176490	-5720	135040	9085	0.714	0.495	1.21	1.11	-0.782	-1.174	BKN29197	FBgn0036460	CG5114	CG5114	NA	CG5114	NA (CG5114)	6.55
13	218	6.55	J02	pc	pc	145520	179460	121400	140971	162490	33940	131186	19571	0.559	0.525	1.07	1.06	-0.964	-1.012	NA	NA	NA	NA	NA	NA	pc	6.55
34	218	6.54	J02	pc	pc	145910	240000	99620	125080	192955	94090	112350	25460	0.552	0.633	1.17	1.14	-1.112	-0.878	NA	NA	NA	NA	NA	NA	pc	6.54
1	314	6.52	N02	ash1	ash1	196850	87260	101996	111931	142055	-109590	106964	9935	0.623	0.329	0.93	0.849	-0.552	-1.37	NA	NA	NA	NA	NA	NA	ash1	6.52
3	194	6.52	I02	pc	pc	162970	166570	127923	155203	164770	3600	141563	27280	0.585	0.573	1.09	1.21	-0.871	-1.086	NA	NA	NA	NA	NA	NA	pc	6.52
2	208	6.51	I16	sample	sample	3080	111800	3650	71310	57440	108720	37480	67660	0.0114	0.34	0.0866	0.635	NA	-0.929	BKN20344	FBgn0000212	CG5942	brm	brahma	brm	brahma (brm)	6.51
47	206	6.51	I14	sample	sample	169950	195060	173170	182578	182505	25110	177874	9408	0.626	0.609	1.23	1.18	-0.991	-0.976	BKN42071	FBgn0085277	CG34248	CG34248	NA	CG34248	NA (CG34248)	6.51
4	292	6.48	M04	sample	sample	144920	215010	76210	124730	179965	70090	100470	48520	0.533	0.68	1.15	1.22	-1.15	-0.827	BKN20746	FBgn0033741	CG8545	CG8545	NA	CG8545	NA (CG8545)	6.48
41	218	6.48	J02	pc	pc	137970	186240	123483	144657	162105	48270	134070	21174	0.535	0.678	1.18	1.18	-1.2	-0.782	NA	NA	NA	NA	NA	NA	pc	6.48
26	194	6.48	I02	pc	pc	183580	214960	95780	108710	199270	31380	102245	12930	0.578	0.574	1.09	1.14	-0.945	-1.008	NA	NA	NA	NA	NA	NA	pc	6.48
34	194	6.47	I02	pc	pc	156500	248700	100200	135400	202600	92200	117800	35200	0.592	0.656	1.18	1.23	-1.019	-0.941	NA	NA	NA	NA	NA	NA	pc	6.47
9	205	6.46	I13	sample	sample	117600	133690	106521	90074	125645	16090	98297.5	-16447	0.488	0.556	1.02	1.01	-1.084	-0.878	BKN21591	FBgn0037632	CG8351	Tcp-1eta	Tcp-1eta	Tcp-1eta	Tcp-1eta (Tcp-1eta)	6.46
13	115	6.45	E19	sample	sample	165700	223500	146393	163654	194600	57800	155024	17261	0.637	0.654	1.29	1.23	-1.047	-0.91	BKN22626	FBgn0000117	CG11579	arm	armadillo	arm	armadillo (arm)	6.45
50	161	6.45	G17	sample	sample	93300	91370	61870	70870	92335	-1930	66370	9000	0.311	0.266	0.562	0.548	-0.869	-1.067	BKN45045	FBgn0017551	CG10800	Rca1	Regulator of cyclin A1	Rca1	Regulator of cyclin A1 (Rca1)	6.45
18	218	6.43	J02	pc	pc	180480	214110	100090	110640	197295	33630	105365	10550	0.575	0.605	1.13	1.17	-0.981	-0.963	NA	NA	NA	NA	NA	NA	pc	6.43
14	194	6.43	I02	pc	pc	190620	198400	101500	106610	194510	7780	104055	5110	0.544	0.523	1.05	1.05	-0.938	-1	NA	NA	NA	NA	NA	NA	pc	6.43
43	308	6.42	M20	sample	sample	92840	141190	105192	104486	117015	48350	104839	-706	0.368	0.438	0.847	0.735	-1.22	-0.747	BKN40562	FBgn0026401	CG17704	Nipped-B	Nipped-B	Nipped-B	Nipped-B (Nipped-B)	6.42
20	194	6.4	I02	pc	pc	158920	222320	90970	110890	190620	63400	100930	19920	0.551	0.625	1.14	1.13	-1.067	-0.88	NA	NA	NA	NA	NA	NA	pc	6.4
26	218	6.39	J02	pc	pc	184410	213950	96130	106420	199180	29540	101275	10290	0.581	0.571	1.09	1.12	-0.944	-0.984	NA	NA	NA	NA	NA	NA	pc	6.39
5	218	6.38	J02	pc	pc	139260	175510	106473	132304	157385	36250	119388	25831	0.569	0.617	1.13	1.16	-1.005	-0.928	NA	NA	NA	NA	NA	NA	pc	6.38
25	301	6.38	M13	sample	sample	74670	86140	64291	63836	80405	11470	64063.5	-455	0.297	0.246	0.596	0.509	-1.025	NA	BKN29103	FBgn0027779	CG17332	VhaSFD	Vacuolar H[+]-ATPase SFD subunit	VhaSFD	Vacuolar H[+]-ATPase SFD subunit (VhaSFD)	6.38
40	303	6.37	M15	sample	sample	88860	109330	46260	68670	99095	20470	57465	22410	0.288	0.32	0.528	0.654	-0.882	-1.034	BKN24976	FBgn0003963	CG2762	ush	u-shaped	ush	u-shaped (ush)	6.37
31	218	6.37	J02	pc	pc	146040	186130	109992	159357	166085	40090	134674	49365	0.641	0.552	1.11	1.18	-0.797	-1.109	NA	NA	NA	NA	NA	NA	pc	6.37
55	178	6.36	H10	sample	sample	154230	179810	146106	162589	167020	25580	154348	16483	0.664	0.629	1.34	1.19	-1.024	-0.905	BKN50329	FBgn0000395	CG15671	cv-2	crossveinless 2	cv-2	crossveinless 2 (cv-2)	6.36
34	272	6.36	L08	sample	sample	215800	307570	130110	172810	261685	91770	151460	42700	0.816	0.811	1.53	1.57	-0.932	-0.986	BKN32448	FBgn0038540	CG14321	CG14321	NA	CG14321	NA (CG14321)	6.36
16	194	6.35	I02	pc	pc	162010	217500	102540	109510	189755	55490	106025	6970	0.535	0.615	1.13	1.09	-1.094	-0.838	NA	NA	NA	NA	NA	NA	pc	6.35
29	353	6.34	O17	sample	sample	177370	279550	159548	164564	228460	102180	162056	5016	0.707	0.918	1.56	1.55	-1.154	-0.784	BKN22973	FBgn0036973	CG5585	Rbbp5	NA	Rbbp5	NA (Rbbp5)	6.34
2	194	6.34	I02	pc	pc	141420	193720	43500	135300	167570	52300	89400	91800	0.521	0.589	1.03	1.21	-0.841	-1.06	NA	NA	NA	NA	NA	NA	pc	6.34
55	254	6.33	K14	sample	sample	102680	130930	94719	120346	116805	28250	107532	25627	0.442	0.458	0.868	0.88	-0.986	-0.929	BKN50163	FBgn0031696	CG14030	Bub1	Bub1 homologue	Bub1	Bub1 homologue (Bub1)	6.33
23	137	6.32	F17	sample	sample	222690	255950	189713	190120	239320	33260	189916	407	0.938	0.821	1.71	1.66	-0.864	-1.034	BKN30209	FBgn0023520	CG3857	CG3857	NA	CG3857	NA (CG3857)	6.32
47	27	6.31	B03	sample	sample	281890	287640	280349	264609	284765	5750	272479	-15740	1.04	0.899	1.99	1.71	-0.956	-0.951	BKN42114	FBgn0032725	CG10679	Nedd8	Nedd8	Nedd8	Nedd8 (Nedd8)	6.31
20	129	6.3	F09	sample	sample	183510	175780	82910	105970	179645	-7730	94440	23060	0.636	0.494	1.04	1.08	-0.725	-1.153	BKN29629	FBgn0033072	CG17994	CG17994	NA	CG17994	NA (CG17994)	6.3
4	207	6.29	I15	sample	sample	108810	118310	44360	82870	113560	9500	63615	38510	0.4	0.374	0.671	0.808	-0.783	-1.099	BKN20632	FBgn0002431	CG9484	hyd	hyperplastic discs	pAbp	hyperplastic discs (hyd)	6.29
28	194	6.28	I02	pc	pc	162640	215420	89380	113560	189030	52780	101470	24180	0.554	0.627	1.08	1.17	-0.982	-0.919	NA	NA	NA	NA	NA	NA	pc	6.28
5	194	6.27	I02	pc	pc	146570	175910	108831	133011	161240	29340	120921	24180	0.599	0.619	1.16	1.16	-0.962	-0.933	NA	NA	NA	NA	NA	NA	pc	6.27
25	194	6.25	I02	pc	pc	157840	174920	118024	129372	166380	17080	123698	11348	0.629	0.499	1.09	1.03	-0.821	-1.054	NA	NA	NA	NA	NA	NA	pc	6.25
40	194	6.25	I02	pc	pc	157900	221100	97710	116270	189500	63200	106990	18560	0.512	0.648	1.12	1.11	-1.131	-0.778	NA	NA	NA	NA	NA	NA	pc	6.25
24	202	6.24	I10	sample	sample	169880	117480	73010	78370	143680	-52400	75690	5360	0.557	0.367	0.867	0.847	-0.655	-1.198	BKN28981	FBgn0027334	CG11738	l(1)G0004	lethal (1) G0004	l(1)G0004	lethal (1) G0004 (l(1)G0004)	6.24
53	311	6.23	M23	sample	sample	61300	47590	59156	54332	54445	-13710	56744	-4824	0.276	0.161	0.549	0.382	-1	NA	BKN46236	FBgn0035142	CG17090	hipk	homeodomain interacting protein kinase	hipk	homeodomain interacting protein kinase (hipk)	6.23
25	291	6.23	M03	sample	sample	179170	190030	130724	142898	184600	10860	136811	12174	0.714	0.542	1.21	1.14	-0.786	-1.078	BKN29098	FBgn0023171	CG8729	rnh1	ribonuclease H1	rnh1	ribonuclease H1 (rnh1)	6.23
56	227	6.22	J11	sample	sample	243480	246200	145700	183590	244840	2720	164645	37890	0.904	0.763	1.56	1.57	-0.804	-1.061	BKN50630	FBgn0263968	CG32743	nonC	no-on-and-no-off transient C	nonC	no-on-and-no-off transient C (nonC)	6.22
6	62	6.21	C14	sample	sample	125310	129570	61720	68690	127440	4260	65205	6970	0.446	0.395	0.846	0.747	-0.951	-0.928	BKN21075	FBgn0005671	CG17369	Vha55	Vacuolar H[+]-ATPase 55kD B subunit	Vha55	Vacuolar H[+]-ATPase 55kD B subunit (Vha55)	6.21
56	260	6.2	K20	sample	sample	183060	118830	99320	96300	150945	-64230	97810	-3020	0.68	0.368	1.07	0.825	-0.663	-1.181	BKN50550	FBgn0052666	CG32666	Drak	Death-associated protein kinase related	Drak	Death-associated protein kinase related (Drak)	6.2
55	64	6.19	C16	sample	sample	207230	208850	167221	210504	208040	1620	188862	43283	0.892	0.731	1.53	1.54	-0.793	-1.062	BKN50116	FBgn0000150	CG2210	awd	abnormal wing discs	awd	abnormal wing discs (awd)	6.19
3	218	6.19	J02	pc	pc	159210	173720	121448	155478	166465	14510	138463	34030	0.572	0.598	1.04	1.21	-0.83	-1.028	NA	NA	NA	NA	NA	NA	pc	6.19
29	218	6.17	J02	pc	pc	138090	189630	110244	119963	163860	51540	115104	9719	0.551	0.622	1.08	1.13	-0.982	-0.888	NA	NA	NA	NA	NA	NA	pc	6.17
51	130	6.15	F10	sample	sample	178780	190500	159428	193555	184640	11720	176492	34127	0.767	0.676	1.38	1.33	-0.87	-0.982	BKN45701	FBgn0010660	CG3820	Nup214	Nucleoporin 214	Nup214	Nucleoporin 214 (Nup214)	6.15
57	271	6.15	L07	sample	sample	117610	131410	104390	131060	124510	13800	117725	26670	0.499	0.466	0.93	0.917	-0.891	-0.962	BKN51024	FBgn0027889	CG6386	ball	ballchen	ball	ballchen (ball)	6.15
11	194	6.15	I02	pc	pc	142660	177880	123650	125278	160270	35220	124464	1628	0.571	0.629	1.14	1.16	-0.982	-0.88	NA	NA	NA	NA	NA	NA	pc	6.15
5	162	6.12	G18	sample	sample	149400	174100	108077	130856	161750	24700	119466	22779	0.61	0.612	1.15	1.14	-0.925	-0.924	BKN20909	FBgn0019686	CG10895	lok	loki	lok	loki (lok)	6.12
57	201	6.08	I09	sample	sample	249280	295330	226006	285030	272305	46050	255518	59024	1.06	1.05	2.01	1.99	-0.922	-0.914	BKN50821	FBgn0014870	CG8912	Psi	P-element somatic inhibitor	Psi	P-element somatic inhibitor (Psi)	6.08
9	310	6.07	M22	sample	sample	146820	126530	115391	89691	136675	-20290	102541	-25700	0.609	0.526	1.11	1.01	-0.88	-0.951	BKN21715	FBgn0086706	CG5651	pix	pixie	pix	pixie (pix)	6.07
38	194	6.05	I02	pc	pc	173130	202660	92500	124000	187895	29530	108250	31500	0.65	0.554	1.08	1.14	-0.733	-1.076	NA	NA	NA	NA	NA	NA	pc	6.05
8	194	6.05	I02	pc	pc	163840	193420	92170	109220	178630	29580	100695	17050	0.627	0.666	1.2	1.17	-1.015	-0.824	NA	NA	NA	NA	NA	NA	pc	6.05
12	218	6.04	J02	pc	pc	172100	203900	91440	103540	188000	31800	97490	12100	0.606	0.589	1.1	1.13	-0.887	-0.936	NA	NA	NA	NA	NA	NA	pc	6.04
48	224	6.04	J08	sample	sample	139550	173140	100860	116700	156345	33590	108780	15840	0.46	0.469	0.823	0.895	-0.878	-0.942	BKN42644	FBgn0052453	CG32453	CG32453	NA	CG32453	NA (CG32453)	6.04
6	194	6.03	I02	pc	pc	180940	216510	86720	113470	198725	35570	100095	26750	0.644	0.661	1.19	1.23	-0.911	-0.911	NA	NA	NA	NA	NA	NA	pc	6.03
44	110	6.02	E14	sample	sample	214980	174350	119840	127550	194665	-40630	123695	7710	0.67	0.518	1.11	1.08	-0.717	-1.082	BKN40895	FBgn0035016	CG4612	CG4612	NA	CG4612	NA (CG4612)	6.02
22	200	5.99	I08	sample	sample	171430	172220	83680	97790	171825	790	90735	14110	0.544	0.47	0.918	0.975	-0.742	-1.05	BKN28596	FBgn0027329	CG8231	Tcp-1zeta	T-cp1zeta	Tcp-1zeta	T-cp1zeta (Tcp-1zeta)	5.99
19	194	5.98	I02	pc	pc	144180	209720	112925	128917	176950	65540	120921	15992	0.574	0.673	1.2	1.12	-1.07	-0.756	NA	NA	NA	NA	NA	NA	pc	5.98
11	218	5.98	J02	pc	pc	140700	178410	119556	123650	159555	37710	121603	4094	0.563	0.631	1.1	1.14	-0.954	-0.857	NA	NA	NA	NA	NA	NA	pc	5.98
14	159	5.96	G15	sample	sample	223350	284780	126880	131670	254065	61430	129275	4790	0.637	0.751	1.31	1.3	-1.032	-0.783	BKN22828	FBgn0025825	CG2128	Hdac3	Histone deacetylase 3	Hdac3	Histone deacetylase 3 (Hdac3)	5.96
5	311	5.94	M23	sample	sample	118790	133650	83239	99734	126220	14860	91486.5	16495	0.485	0.47	0.885	0.873	-0.879	-0.914	BKN20852	FBgn0003862	CG8651	trx	trithorax	trx	trithorax (trx)	5.94
40	283	5.94	L19	sample	sample	182750	228780	102790	123140	205765	46030	112965	20350	0.593	0.67	1.17	1.17	-0.994	-0.811	BKN34662	NA	NA	NA	NA	NA	BKN34662	5.94
32	6	5.92	A06	sample	sample	98380	127080	64410	64580	112730	28700	64495	170	0.388	0.363	0.812	0.604	-1.069	-0.739	BKN33635	FBgn0043842	CG40218	Yeti	Yeti	Yeti	Yeti (Yeti)	5.92
13	194	5.92	I02	pc	pc	144740	189200	118551	133274	166970	44460	125912	14723	0.556	0.554	1.04	1	-0.938	-0.855	NA	NA	NA	NA	NA	NA	pc	5.92
36	194	5.91	I02	pc	pc	186490	210550	95640	117120	198520	24060	106380	21480	0.626	0.567	1.11	1.09	-0.823	-0.956	NA	NA	NA	NA	NA	NA	pc	5.91
37	194	5.91	I02	pc	pc	144310	190180	114038	149122	167245	45870	131580	35084	0.607	0.634	1.1	1.16	-0.876	-0.908	NA	NA	NA	NA	NA	NA	pc	5.91
50	36	5.91	B12	sample	sample	188690	219260	124220	153910	203975	30570	139065	29690	0.628	0.639	1.13	1.19	-0.859	-0.923	BKN45294	FBgn0032673	CG7180	CG7180	NA	CG7180	NA (CG7180)	5.91
38	251	5.9	K11	sample	sample	300530	454580	192080	230250	377555	154050	211165	38170	1.13	1.24	2.24	2.11	-0.991	-0.803	BKN27453	FBgn0003275	CG1163	RpII18	RNA polymerase II 18kD subunit	RpII18	RNA polymerase II 18kD subunit (RpII18)	5.9
30	229	5.9	J13	sample	sample	215040	226950	102100	113050	220995	11910	107575	10950	0.77	0.704	1.37	1.32	-0.847	-0.931	BKN26378	FBgn0033188	CG1600	CG1600	NA	CG1600	NA (CG1600)	5.9
52	36	5.9	B12	sample	sample	200650	238410	116190	164280	219530	37760	140235	48090	0.725	0.725	1.31	1.36	-0.843	-0.934	BKN46062	FBgn0010825	CG6964	Gug	Grunge	Gug	Grunge (Gug)	5.9
33	218	5.9	J02	pc	pc	149160	195480	113883	156113	172320	46320	134998	42230	0.653	0.592	1.15	1.13	-0.825	-0.95	NA	NA	NA	NA	NA	NA	pc	5.9
10	194	5.88	I02	pc	pc	165720	189760	90170	98120	177740	24040	94145	7950	0.614	0.6	1.12	1.09	-0.9	-0.878	NA	NA	NA	NA	NA	NA	pc	5.88
29	201	5.88	I09	sample	sample	200960	205310	142060	136590	203135	4350	139325	-5470	0.801	0.674	1.39	1.29	-0.807	-0.96	BKN22933	FBgn0021995	CG2173	Rs1	Rs1	Rs1	Rs1 (Rs1)	5.88
19	218	5.88	J02	pc	pc	157610	192250	105396	133130	174930	34640	119263	27734	0.627	0.617	1.12	1.15	-0.842	-0.928	NA	NA	NA	NA	NA	NA	pc	5.88
31	280	5.86	L16	sample	sample	156920	213640	118252	165437	185280	56720	141844	47185	0.689	0.634	1.2	1.23	-0.798	-0.964	BKN31876	FBgn0031040	CG14210	CG14210	NA	CG14210	NA (CG14210)	5.86
32	218	5.85	J02	pc	pc	164690	221110	93940	125280	192900	56420	109610	31340	0.65	0.632	1.18	1.17	-0.87	-0.896	NA	NA	NA	NA	NA	NA	pc	5.85
7	218	5.84	J02	pc	pc	138040	184960	121005	134615	161500	46920	127810	13610	0.554	0.694	1.15	1.14	-1.063	-0.723	NA	NA	NA	NA	NA	NA	pc	5.84
9	194	5.84	I02	pc	pc	142850	175220	122010	110196	159035	32370	116103	-11814	0.593	0.729	1.17	1.24	-1	-0.779	NA	NA	NA	NA	NA	NA	pc	5.84
39	218	5.84	J02	pc	pc	148080	173000	110723	146405	160540	24920	128564	35682	0.676	0.606	1.1	1.22	-0.726	-1.021	NA	NA	NA	NA	NA	NA	pc	5.84
44	108	5.84	E12	sample	sample	205100	169640	114120	119800	187370	-35460	116960	5680	0.639	0.504	1.06	1.01	-0.714	-1.031	BKN40894	FBgn0031896	CG4502	CG4502	NA	CG4502	NA (CG4502)	5.84
53	249	5.83	K09	sample	sample	117230	122690	100177	115080	119960	5460	107628	14903	0.527	0.416	0.929	0.808	-0.825	-0.929	BKN46217	FBgn0032755	CG17344	CG17344	NA	CG17344+CG43731	NA (CG17344)	5.83
59	62	5.83	C14	sample	sample	126990	107180	84460	112518	117085	-19810	98489	28058	0.53	0.369	0.776	0.829	-0.553	-1.17	BKN60115	FBgn0023177	CG32505	Pp4-19C	Protein phosphatase 19C	Pp4-19C	Protein phosphatase 19C (Pp4-19C)	5.83
36	218	5.81	J02	pc	pc	173530	226910	91420	120660	200220	53380	106040	29240	0.583	0.611	1.06	1.13	-0.862	-0.891	NA	NA	NA	NA	NA	NA	pc	5.81
51	42	5.79	B18	sample	sample	92580	119220	81923	113655	105900	26640	97789	31732	0.397	0.423	0.708	0.779	-0.858	-0.89	BKN45681	FBgn0032796	CG10188	CG10188	NA	CG10188	NA (CG10188)	5.79
14	301	5.79	M13	sample	sample	115730	57870	61270	38240	86800	-57860	49755	-23030	0.33	0.153	0.633	0.378	-0.93	NA	BKN22863	FBgn0024555	CG9351	flfl	falafel	flfl	falafel (flfl)	5.79
15	373	5.79	P13	sample	sample	115700	110500	90433	76632	113100	-5200	83532.5	-13801	0.423	0.356	0.782	0.636	-0.891	-0.859	BKN27387	FBgn0010217	CG11154	ATPsyn-beta	ATP synthase-beta	ATPsyn-beta	ATP synthase-beta (ATPsyn-beta)	5.79
33	194	5.77	I02	pc	pc	157050	212590	122405	162624	184820	55540	142514	40219	0.688	0.644	1.24	1.18	-0.855	-0.888	NA	NA	NA	NA	NA	NA	pc	5.77
18	194	5.76	I02	pc	pc	189520	225640	97860	108910	207580	36120	103385	11050	0.604	0.637	1.1	1.16	-0.878	-0.864	NA	NA	NA	NA	NA	NA	pc	5.76
22	218	5.74	J02	pc	pc	193070	215740	97940	112740	204405	22670	105340	14800	0.612	0.588	1.07	1.12	-0.797	-0.93	NA	NA	NA	NA	NA	NA	pc	5.74
7	194	5.74	I02	pc	pc	153680	178430	123638	137368	166055	24750	130503	13730	0.616	0.669	1.17	1.16	-0.939	-0.804	NA	NA	NA	NA	NA	NA	pc	5.74
9	66	5.74	C18	sample	sample	103820	109050	84305	70288	106435	5230	77296.5	-14017	0.431	0.454	0.81	0.788	-0.927	-0.814	BKN21653	FBgn0011715	CG1064	Snr1	Snf5-related 1	Snr1	Snf5-related 1 (Snr1)	5.74
11	241	5.73	K01	sample	sample	257320	272310	222187	177096	264815	14990	199642	-45091	1.03	0.963	2.05	1.63	-0.977	-0.766	BKN21981	FBgn0086736	CG5169	GckIII	Germinal centre kinase III	GckIII	Germinal centre kinase III (GckIII)	5.73
7	150	5.71	G06	sample	sample	203020	174770	143065	150535	188895	-28250	146800	7470	0.814	0.656	1.36	1.28	-0.748	-0.966	BKN21287	FBgn0032408	CG6712	CG6712	NA	CG6712	NA (CG6712)	5.71
50	202	5.71	I10	sample	sample	214380	278240	155660	171950	246310	63860	163805	16290	0.714	0.81	1.41	1.33	-1	-0.739	BKN45149	FBgn0003189	CG18572	r	rudimentary	r	rudimentary (r)	5.71
40	218	5.7	J02	pc	pc	167950	223240	90730	118860	195595	55290	104795	28130	0.545	0.654	1.04	1.13	-0.935	-0.796	NA	NA	NA	NA	NA	NA	pc	5.7
2	198	5.7	I06	sample	sample	134570	139690	38240	92340	137130	5120	65290	54100	0.496	0.425	0.907	0.822	-0.727	-0.981	BKN20339	FBgn0005386	CG8887	ash1	absent, small, or homeotic discs 1	ash1	absent, small, or homeotic discs 1 (ash1)	5.7
23	218	5.7	J02	pc	pc	137230	197870	121256	126020	167550	60640	123638	4764	0.578	0.635	1.09	1.1	-0.917	-0.812	NA	NA	NA	NA	NA	NA	pc	5.7
8	117	5.7	E21	sample	sample	176750	169320	91770	95860	173035	-7430	93815	4090	0.676	0.583	1.2	1.03	-0.899	-0.828	BKN21379	FBgn0020306	CG9696	dom	domino	dom	domino (dom)	5.7
29	194	5.7	I02	pc	pc	151840	192350	112075	118898	172095	40510	115486	6823	0.605	0.631	1.1	1.12	-0.869	-0.854	NA	NA	NA	NA	NA	NA	pc	5.7
9	218	5.69	J02	pc	pc	164550	150590	115331	109633	157570	-13960	112482	-5698	0.683	0.626	1.11	1.23	-0.714	-0.99	NA	NA	NA	NA	NA	NA	pc	5.69
32	194	5.69	I02	pc	pc	169420	221500	94410	124180	195460	52080	109295	29770	0.669	0.633	1.19	1.16	-0.837	-0.881	NA	NA	NA	NA	NA	NA	pc	5.69
12	194	5.69	I02	pc	pc	178390	207160	90970	101780	192775	28770	96375	10810	0.628	0.599	1.09	1.11	-0.828	-0.889	NA	NA	NA	NA	NA	NA	pc	5.69
20	218	5.69	J02	pc	pc	190960	223920	92530	112440	207440	32960	102485	19910	0.662	0.629	1.16	1.15	-0.826	-0.889	NA	NA	NA	NA	NA	NA	pc	5.69
48	299	5.69	M11	sample	sample	169960	264990	140300	148190	217475	95030	144245	7890	0.56	0.717	1.15	1.14	-1.07	-0.673	BKN42382	FBgn0085302	CG34273	CG34273	NA	CG34273	NA (CG34273)	5.69
57	221	5.68	J05	sample	sample	134520	143950	113942	136518	139235	9430	125230	22576	0.571	0.51	1.02	0.956	-0.823	-0.889	BKN51011	FBgn0053554	CG33554	Nipped-A	Nipped-A	Nipped-A	Nipped-A (Nipped-A)	5.68
37	218	5.68	J02	pc	pc	149330	201720	119700	149206	175525	52390	134453	29506	0.628	0.672	1.15	1.16	-0.896	-0.824	NA	NA	NA	NA	NA	NA	pc	5.68
35	218	5.68	J02	pc	pc	136260	196760	116384	141773	166510	60500	129078	25389	0.582	0.604	1.08	1.07	-0.887	-0.832	NA	NA	NA	NA	NA	NA	pc	5.68
25	214	5.67	I22	sample	sample	123250	186780	86687	130054	155015	63530	108370	43367	0.491	0.532	0.803	1.04	-0.733	-0.967	BKN29179	FBgn0003330	CG5595	Sce	Sex combs extra	Sce	Sex combs extra (Sce)	5.67
1	212	5.66	I20	sample	sample	173080	112610	93354	117509	142845	-60470	105432	24155	0.548	0.424	0.851	0.891	-0.61	-1.072	BKN20154	FBgn0263855	CG7838	BubR1	Bub1-related kinase	BubR1	Bub1-related kinase (BubR1)	5.66
15	218	5.66	J02	pc	pc	168810	188200	127804	130844	178505	19390	129324	3040	0.617	0.607	1.1	1.09	-0.845	-0.862	NA	NA	NA	NA	NA	NA	pc	5.66
57	178	5.63	H10	sample	sample	95250	127500	93773	104761	111375	32250	99267	10988	0.404	0.452	0.836	0.733	-1.04	-0.682	BKN51097	FBgn0003178	CG7070	PyK	Pyruvate kinase	PyK	Pyruvate kinase (PyK)	5.63
53	113	5.62	E17	sample	sample	139600	192820	123806	168155	166210	53220	145980	44349	0.628	0.654	1.15	1.18	-0.879	-0.824	BKN46185	FBgn0261802	CG42748	CG42748	NA	CG42748	NA (CG42748)	5.62
7	244	5.62	K04	sample	sample	192600	176550	136482	148488	184575	-16050	142485	12006	0.772	0.662	1.3	1.26	-0.756	-0.931	BKN21310	FBgn0034915	CG17611	eIF6	eIF6	eIF6	eIF6 (eIF6)	5.62
39	194	5.59	I02	pc	pc	157560	168800	114481	139546	163180	11240	127014	25065	0.719	0.591	1.13	1.16	-0.684	-0.988	NA	NA	NA	NA	NA	NA	pc	5.59
52	94	5.58	D22	sample	sample	297940	312380	150210	228350	305160	14440	189280	78140	1.08	0.95	1.69	1.9	-0.643	-1.019	BKN46079	FBgn0001491	CG1639	l(1)10Bb	lethal (1) 10Bb	l(1)10Bb	lethal (1) 10Bb (l(1)10Bb)	5.58
52	27	5.57	B03	sample	sample	184330	207510	105870	135040	195920	23180	120455	29170	0.666	0.631	1.19	1.12	-0.831	-0.852	BKN45962	FBgn0028670	CG18617	Vha100-2	Vacuolar H[+] ATPase subunit 100-2	Vha100-2	Vacuolar H[+] ATPase subunit 100-2 (Vha100-2)	5.57
56	177	5.55	H09	sample	sample	192730	231570	119790	146270	212150	38840	133030	26480	0.716	0.718	1.29	1.25	-0.859	-0.821	BKN50617	FBgn0030300	CG1747	Sk1	Sphingosine kinase 1	Sk1	Sphingosine kinase 1 (Sk1)	5.55
51	252	5.55	K12	sample	sample	227000	252000	190658	239615	239500	25000	215136	48957	0.973	0.894	1.65	1.64	-0.783	-0.887	BKN45546	FBgn0051390	CG31390	MED7	Mediator complex subunit 7	MED7	Mediator complex subunit 7 (MED7)	5.55
27	212	5.54	I20	sample	sample	138820	156890	105073	107371	147855	18070	106222	2298	0.535	0.513	0.948	0.895	-0.855	-0.822	BKN29562	FBgn0037164	CG11438	CG11438	NA	CG11438	NA (CG11438)	5.54
37	209	5.52	I17	sample	sample	166950	194330	122884	150331	180640	27380	136608	27447	0.702	0.648	1.19	1.17	-0.773	-0.889	BKN20913	FBgn0004607	CG1449	zfh2	Zn finger homeodomain 2	zfh2	Zn finger homeodomain 2 (zfh2)	5.52
24	218	5.52	J02	pc	pc	196420	193780	89270	106670	195100	-2640	97970	17400	0.644	0.605	1.06	1.15	-0.736	-0.921	NA	NA	NA	NA	NA	NA	pc	5.52
22	194	5.52	I02	pc	pc	191190	215680	93070	111890	203435	24490	102480	18820	0.606	0.588	1.02	1.12	-0.738	-0.92	NA	NA	NA	NA	NA	NA	pc	5.52
8	218	5.52	J02	pc	pc	173450	205030	85190	117680	189240	31580	101435	32490	0.663	0.706	1.11	1.26	-0.819	-0.848	NA	NA	NA	NA	NA	NA	pc	5.52
27	172	5.52	H04	sample	sample	156180	250760	121926	166203	203470	94580	144064	44277	0.602	0.82	1.1	1.39	-0.9	-0.776	BKN31078	FBgn0003983	CG9271	Vm34Ca	Vitelline membrane 34Ca	Vm34Ca	Vitelline membrane 34Ca (Vm34Ca)	5.52
50	116	5.5	E20	sample	sample	174530	242390	123290	147410	208460	67860	135350	24120	0.581	0.706	1.12	1.14	-0.96	-0.716	BKN45130	FBgn0040080	CG5692	raps	rapsynoid	raps	rapsynoid (raps)	5.5
14	61	5.5	C13	sample	sample	156420	208910	83570	93200	182665	52490	88385	9630	0.446	0.551	0.863	0.92	-0.943	-0.731	BKN22803	FBgn0003676	CG5374	T-cp1	Tcp1-like	T-cp1	Tcp1-like (T-cp1)	5.5
10	340	5.49	O04	sample	sample	88340	100130	42950	52910	94235	11790	47930	9960	0.328	0.317	0.531	0.589	-0.738	-0.91	BKN21910	FBgn0025463	CG4303	Bap60	Brahma associated protein 60kD	Bap60	Brahma associated protein 60kD (Bap60)	5.49
55	62	5.48	C14	sample	sample	155260	177830	123806	157501	166545	22570	140654	33695	0.668	0.622	1.13	1.15	-0.776	-0.875	BKN50115	FBgn0038167	CG9374	lkb1	lkb1	lkb1	lkb1 (lkb1)	5.48
20	300	5.47	M12	sample	sample	173790	213340	77740	110100	193565	39550	93920	32360	0.602	0.599	0.977	1.12	-0.711	-0.929	BKN28238	FBgn0015019	CG8977	Cctgamma	Cctgamma	Cctgamma	Cctgamma (Cctgamma)	5.47
10	218	5.47	J02	pc	pc	180460	205150	89170	106400	192805	24690	97785	17230	0.669	0.649	1.1	1.19	-0.761	-0.883	NA	NA	NA	NA	NA	NA	pc	5.47
50	218	5.44	J02	pc	pc	160840	222900	108800	139230	191870	62060	124015	30430	0.535	0.649	0.988	1.08	-0.898	-0.755	NA	NA	NA	NA	NA	NA	pc	5.44
50	254	5.44	K14	sample	sample	183660	267830	129000	161700	225745	84170	145350	32700	0.611	0.78	1.17	1.25	-0.952	-0.706	BKN45163	FBgn0037163	CG11440	laza	lazaro	laza	lazaro (laza)	5.44
27	194	5.44	I02	pc	pc	167180	176520	110220	133741	171850	9340	121980	23521	0.645	0.577	0.995	1.12	-0.656	-0.969	NA	NA	NA	NA	NA	NA	pc	5.44
53	136	5.42	F16	sample	sample	149240	233060	135069	191568	191150	83820	163318	56499	0.671	0.791	1.25	1.35	-0.908	-0.739	BKN46472	FBgn0010422	CG3710	TfIIS	RNA polymerase II elongation factor	TfIIS	RNA polymerase II elongation factor (TfIIS)	5.42
55	58	5.38	C10	sample	sample	137240	180890	116719	148260	159065	43650	132490	31541	0.591	0.633	1.07	1.08	-0.869	-0.763	BKN50113	FBgn0027504	CG8878	CG8878	NA	CG8878	NA (CG8878)	5.38
55	202	5.38	I10	sample	sample	134050	165290	108412	141497	149670	31240	124954	33085	0.577	0.578	0.994	1.03	-0.796	-0.826	BKN50149	FBgn0027504	CG8878	CG8878	NA	CG8878	NA (CG8878)	5.38
6	111	5.37	E15	sample	sample	216890	227530	92920	115620	222210	10640	104270	22700	0.772	0.694	1.27	1.26	-0.749	-0.867	BKN20992	FBgn0033661	CG13185	CG13185	NA	CG13185	NA (CG13185)	5.37
52	42	5.36	B18	sample	sample	198090	224430	105830	149350	211260	26340	127590	43520	0.716	0.682	1.19	1.24	-0.726	-0.884	BKN46065	FBgn0033842	CG5970	cbc	crowded by cid	cbc	crowded by cid (cbc)	5.36
28	218	5.35	J02	pc	pc	178460	224280	82130	115210	201370	45820	98670	33080	0.608	0.652	0.996	1.19	-0.726	-0.881	NA	NA	NA	NA	NA	NA	pc	5.35
53	203	5.35	I11	sample	sample	341410	419820	280433	371034	380615	78410	325734	90601	1.54	1.42	2.6	2.61	-0.768	-0.843	BKN46206	FBgn0031886	CG8902	Nuf2	Nuf2	Nuf2	Nuf2 (Nuf2)	5.35
44	194	5.34	I02	pc	pc	191280	209040	109900	130010	200160	17760	119955	20110	0.596	0.622	1.02	1.1	-0.76	-0.848	NA	NA	NA	NA	NA	NA	pc	5.34
35	194	5.34	I02	pc	pc	145870	200220	112985	147159	173045	54350	130072	34174	0.623	0.615	1.05	1.11	-0.746	-0.86	NA	NA	NA	NA	NA	NA	pc	5.34
2	218	5.34	J02	pc	pc	151150	195810	40430	127120	173480	44660	83775	86690	0.557	0.595	0.959	1.13	-0.64	-0.955	NA	NA	NA	NA	NA	NA	pc	5.34
23	227	5.33	J11	sample	sample	192830	255710	160350	159847	224270	62880	160098	-503	0.812	0.82	1.44	1.4	-0.829	-0.785	BKN30230	FBgn0030008	CG2129	CG2129	NA	CG2129	NA (CG2129)	5.33
24	110	5.33	E14	sample	sample	176980	168020	84000	85690	172500	-8960	84845	1690	0.58	0.525	0.998	0.926	-0.799	-0.811	BKN28959	FBgn0052183	CG32183	Ccn	Ccn	Ccn	Ccn (Ccn)	5.33
20	128	5.33	F08	sample	sample	209640	223130	89920	116180	216385	13490	103050	26260	0.726	0.627	1.13	1.18	-0.65	-0.942	BKN29724	FBgn0264006	CG43749	CG43749	NA	CG43749	NA (CG43749)	5.33
58	61	5.32	C13	sample	sample	190440	233870	123070	140680	212155	43430	131875	17610	0.67	0.696	1.18	1.21	-0.833	-0.778	BKN51171	FBgn0017550	CG2161	Rga	Regena	CR43628+Rga	Regena (Rga)	5.32
17	212	5.32	I20	sample	sample	141270	153150	101984	103505	147210	11880	102744	1521	0.514	0.491	0.901	0.854	-0.809	-0.799	BKN27642	FBgn0026080	CG6121	Tip60	Tip60	Tip60	Tip60 (Tip60)	5.32
51	254	5.32	K14	sample	sample	201260	227230	161918	214634	214245	25970	188276	52716	0.863	0.806	1.4	1.47	-0.721	-0.877	BKN45547	FBgn0033485	CG1381	RpLP0-like	Ribosomal protein LP0-like	RpLP0-like	Ribosomal protein LP0-like (RpLP0-like)	5.32
26	289	5.31	M01	sample	sample	235830	222740	128260	86230	229285	-13090	107245	-42030	0.743	0.595	1.46	0.905	-1.005	-0.623	BKN29289	FBgn0000996	CG8171	dup	double parked	dup	double parked (dup)	5.31
55	208	5.3	I16	sample	sample	167250	213430	134256	181346	190340	46180	157801	47090	0.72	0.747	1.23	1.33	-0.785	-0.815	BKN50152	FBgn0030018	CG2272	slpr	slipper	slpr	slipper (slpr)	5.3
38	62	5.3	C14	sample	sample	198040	246020	106260	129260	222030	47980	117760	23000	0.743	0.673	1.24	1.19	-0.739	-0.856	BKN28557	FBgn0086656	CG8055	shrb	shrub	shrb	shrub (shrb)	5.3
16	271	5.29	L07	sample	sample	103540	175280	51930	88000	139410	71740	69965	36070	0.342	0.496	0.573	0.873	-0.759	-0.834	BKN25920	FBgn0053220	NA	CG33220	NA	NA	NA (CG33220)	5.29
18	14	5.29	A14	sample	sample	278450	254630	132330	120360	266540	-23820	126345	-11970	0.887	0.719	1.49	1.28	-0.758	-0.834	BKN27783	FBgn0037899	CG6764	RpL24-like	Ribosomal protein L24-like	RpL24-like	Ribosomal protein L24-like (RpL24-like)	5.29
40	184	5.28	H16	sample	sample	185640	184980	83650	106390	185310	-660	95020	22740	0.602	0.542	0.956	1.01	-0.674	-0.907	BKN22060	FBgn0027889	CG6386	ball	ballchen	ball	ballchen (ball)	5.28
50	203	5.27	I11	sample	sample	196680	189810	117090	128480	193245	-6870	122785	11390	0.655	0.553	1.06	0.994	-0.714	-0.871	BKN45054	FBgn0035336	CG9004	CG9004	NA	CG9004	NA (CG9004)	5.27
51	158	5.27	G14	sample	sample	194390	229550	162050	208218	211970	35160	185134	46168	0.833	0.815	1.4	1.43	-0.772	-0.818	BKN45523	FBgn0259171	CG42276	Pde9	Phosphodiesterase 9	Pde9	Phosphodiesterase 9 (Pde9)	5.27
51	264	5.26	K24	sample	sample	387900	419260	310633	393119	403580	31360	351876	82486	1.66	1.49	2.68	2.69	-0.714	-0.866	BKN45552	FBgn0016978	CG8749	snRNP-U1-70K	small ribonucleoprotein particle U1 subunit 70K	snRNP-U1-70K	small ribonucleoprotein particle U1 subunit 70K (snRNP-U1-70K)	5.26
53	210	5.25	I18	sample	sample	163290	197940	132735	173230	180615	34650	152982	40495	0.734	0.672	1.23	1.22	-0.753	-0.829	BKN46305	FBgn0030481	CG1662	CG1662	NA	CG1662	NA (CG1662)	5.25
21	194	5.25	I02	pc	pc	157680	205110	107287	130605	181395	47430	118946	23318	0.63	0.646	1.05	1.12	-0.769	-0.814	NA	NA	NA	NA	NA	NA	pc	5.25
51	150	5.23	G06	sample	sample	140000	172450	125553	145256	156225	32450	135404	19703	0.6	0.612	1.09	0.995	-0.878	-0.712	BKN45519	FBgn0032707	CG10348	CG10348	NA	CG10348	NA (CG10348)	5.23
13	59	5.23	C11	sample	sample	180510	243480	141569	155586	211995	62970	148578	14017	0.694	0.713	1.24	1.17	-0.875	-0.714	BKN22610	FBgn0002641	CG1692	mal	maroon-like	mal	maroon-like (mal)	5.23
51	166	5.22	G22	sample	sample	78600	67970	68612	67056	73285	-10630	67834	-1556	0.337	0.241	0.593	0.459	-0.839	NA	BKN45527	FBgn0000221	CG4934	brn	brainiac	brn	brainiac (brn)	5.22
1	290	5.22	M02	ash1	ash1	60210	96920	25149	80594	78565	36710	52871.5	55445	0.191	0.365	0.229	0.611	NA	-0.744	NA	NA	NA	NA	NA	NA	ash1	5.22
25	154	5.22	G10	sample	sample	329340	428380	237976	266177	378860	99040	252076	28201	1.31	1.22	2.2	2.12	-0.772	-0.803	BKN29161	FBgn0000042	CG4027	Act5C	Actin 5C	Act5C	Actin 5C (Act5C)	5.22
39	213	5.21	I21	sample	sample	96240	139680	76309	99016	117960	43440	87662.5	22707	0.439	0.489	0.755	0.823	-0.81	-0.766	BKN26385	FBgn0037924	CG14712	CG14712	NA	CG14712	NA (CG14712)	5.21
53	84	5.2	D12	sample	sample	150540	158150	112099	148153	154345	7610	130126	36054	0.677	0.537	1.04	1.04	-0.626	-0.927	BKN46458	FBgn0004436	CG2013	UbcD6	Ubiquitin conjugating enzyme	UbcD6	Ubiquitin conjugating enzyme (UbcD6)	5.2
58	308	5.2	M20	sample	sample	103810	126120	67390	73720	114965	22310	70555	6330	0.365	0.375	0.647	0.632	-0.839	-0.737	BKN51330	FBgn0024227	CG6620	ial	IplI-aurora-like kinase	ial	IplI-aurora-like kinase (ial)	5.2
36	318	5.19	N06	sample	sample	197160	256890	101690	123190	227025	59730	112440	21500	0.662	0.692	1.18	1.15	-0.831	-0.742	BKN32843	FBgn0053217	CG33217	CG33217	NA	CG33217	NA (CG33217)	5.19
23	194	5.19	I02	pc	pc	139570	211790	120143	124727	175680	72220	122435	4584	0.588	0.679	1.08	1.09	-0.879	-0.699	NA	NA	NA	NA	NA	NA	pc	5.19
9	245	5.18	K05	sample	sample	125530	113170	87561	74765	119350	-12360	81163	-12796	0.521	0.471	0.841	0.838	-0.707	-0.85	BKN21599	FBgn0000404	CG5940	CycA	Cyclin A	CycA	Cyclin A (CycA)	5.18
51	191	5.18	H23	sample	sample	141730	164840	118084	146836	153285	23110	132460	28752	0.608	0.585	1.02	1.01	-0.772	-0.792	BKN45624	FBgn0039555	CG12261	mRpS22	mitochondrial ribosomal protein S22	mRpS22	mitochondrial ribosomal protein S22 (mRpS22)	5.18
59	127	5.18	F07	sample	sample	154210	205730	130641	153204	179970	51520	141922	22563	0.644	0.707	1.2	1.13	-0.903	-0.675	BKN60220	FBgn0036448	CG9311	mop	myopic	mop	myopic (mop)	5.18
5	103	5.17	E07	sample	sample	153910	177050	97579	124033	165480	23140	110806	26454	0.629	0.623	1.04	1.09	-0.734	-0.823	BKN20796	FBgn0022764	CG8815	Sin3A	Sin3A	Sin3A	Sin3A (Sin3A)	5.17
33	100	5.17	E04	sample	sample	172450	248050	130700	172524	210250	75600	151612	41824	0.755	0.752	1.32	1.25	-0.814	-0.75	BKN33946	NA	NA	NA	NA	NA	BKN33946	5.17
50	238	5.13	J22	sample	sample	103810	150360	72870	85500	127085	46550	79185	12630	0.346	0.438	0.662	0.662	-0.951	-0.619	BKN45347	FBgn0000212	CG5942	brm	brahma	brm	brahma (brm)	5.13
5	299	5.11	M11	sample	sample	179790	218020	113535	151444	198905	38230	132490	37909	0.734	0.767	1.21	1.32	-0.729	-0.81	BKN20846	FBgn0030858	CG8211	IntS2	Integrator 2	IntS2	Integrator 2 (IntS2)	5.11
53	31	5.1	B07	sample	sample	151290	204740	129336	166275	178015	53450	147806	36939	0.68	0.695	1.2	1.17	-0.826	-0.721	BKN46348	FBgn0260004	CG7000	Snmp1	Sensory neuron membrane protein 1	Snmp1	Sensory neuron membrane protein 1 (Snmp1)	5.1
37	253	5.1	K13	sample	sample	173560	197040	119221	148919	185300	23480	134070	29698	0.73	0.657	1.15	1.16	-0.674	-0.855	BKN20733	FBgn0010350	CG7962	CdsA	CDP diglyceride synthetase	CdsA	CDP diglyceride synthetase (CdsA)	5.1
43	218	5.09	J02	pc	pc	163520	194920	124141	158483	179220	31400	141312	34342	0.648	0.604	1	1.12	-0.642	-0.883	NA	NA	NA	NA	NA	NA	pc	5.09
52	210	5.09	I18	sample	sample	113800	138160	62420	85090	125980	24360	73755	22670	0.411	0.42	0.702	0.707	-0.764	-0.772	BKN45921	FBgn0030141	CG3002	Gga	Golgi-localized, gamma-adaptin ear containing, ARF binding protein	Gga	Golgi-localized, gamma-adaptin ear containing, ARF binding protein (Gga)	5.09
53	355	5.07	O19	sample	sample	175520	182950	133023	164444	179235	7430	148734	31421	0.789	0.621	1.23	1.16	-0.652	-0.867	BKN46246	FBgn0015946	CG4345	grim	grim	grim	grim (grim)	5.07
43	21	5.07	A21	sample	sample	90240	93180	77183	55876	91710	2940	66529.5	-21307	0.358	0.289	0.622	0.393	-0.814	NA	BKN40395	FBgn0260934	CG8201	par-1	par-1	par-1	par-1 (par-1)	5.07
5	62	5.05	C14	sample	sample	207250	203470	120610	150176	205360	-3780	135393	29566	0.846	0.716	1.28	1.31	-0.611	-0.898	BKN20883	FBgn0002183	CG1828	dre4	dre4	dre4	dre4 (dre4)	5.05
44	218	5.04	J02	pc	pc	183820	235050	108900	134030	209435	51230	121465	25130	0.573	0.699	1.01	1.13	-0.805	-0.722	NA	NA	NA	NA	NA	NA	pc	5.04
11	306	5.02	M18	sample	sample	162440	216010	125829	134627	189225	53570	130228	8798	0.65	0.764	1.16	1.24	-0.82	-0.704	BKN22289	FBgn0038989	CG6937	CG6937	NA	CG6937	NA (CG6937)	5.02
50	32	5.01	B08	sample	sample	182750	195650	104210	130640	189200	12900	117425	26430	0.608	0.57	0.946	1.01	-0.651	-0.851	BKN45292	FBgn0086784	CG8739	stmA	stambha A	stmA	stambha A (stmA)	5.01
18	204	5.01	I12	sample	sample	182470	206990	88410	91080	194730	24520	89745	2670	0.582	0.584	0.994	0.966	-0.786	-0.731	BKN27830	FBgn0039654	CG14514	Brd8	Brd8	Brd8	Brd8 (Brd8)	5.01
48	78	5	D06	sample	sample	208900	291060	151280	159480	249980	82160	155380	8200	0.689	0.788	1.23	1.22	-0.881	-0.643	BKN42607	FBgn0036972	CG6434	CG6434	NA	CG6434	NA (CG6434)	5
17	252	4.98	K12	sample	sample	188050	189280	125087	128654	188665	1230	126870	3567	0.684	0.607	1.1	1.06	-0.691	-0.807	BKN27650	FBgn0023181	CG2917	Orc4	Origin recognition complex subunit 4	Orc4	Origin recognition complex subunit 4 (Orc4)	4.98
56	125	4.98	F05	sample	sample	105310	113950	62810	59680	109630	8640	61245	-3130	0.391	0.353	0.674	0.511	-0.799	NA	BKN50603	FBgn0260934	CG8201	par-1	par-1	par-1	par-1 (par-1)	4.98
52	202	4.96	I10	sample	sample	176040	205820	94450	126050	190930	29780	110250	31600	0.636	0.626	1.06	1.05	-0.733	-0.764	BKN45917	FBgn0014863	CG1019	Mlp84B	Muscle LIM protein at 84B	Mlp84B	Muscle LIM protein at 84B (Mlp84B)	4.96
16	97	4.94	E01	sample	sample	315010	326420	165560	146870	320715	11410	156215	-18690	1.04	0.923	1.83	1.46	-0.826	-0.676	BKN22137	FBgn0036258	CG5642	CG5642	NA	CG5642	NA (CG5642)	4.94
19	302	4.94	M14	sample	sample	213630	237550	127349	151301	225590	23920	139325	23952	0.85	0.763	1.35	1.31	-0.677	-0.807	BKN28047	FBgn0027868	CG6743	Nup107	Nucleoporin 107	Nup107	Nucleoporin 107 (Nup107)	4.94
27	218	4.93	J02	pc	pc	156800	191700	108209	126164	174250	34900	117186	17955	0.605	0.627	0.977	1.05	-0.722	-0.766	NA	NA	NA	NA	NA	NA	pc	4.93
14	30	4.93	B06	sample	sample	290360	152000	98920	90280	221180	-138360	94600	-8640	0.828	0.401	1.02	0.892	-0.294	-1.144	BKN26435	FBgn0025140	CG6375	pit	pitchoune	pit	pitchoune (pit)	4.93
15	194	4.93	I02	pc	pc	201300	175810	112482	138565	188555	-25490	125524	26083	0.735	0.567	0.972	1.15	-0.407	-1.043	NA	NA	NA	NA	NA	NA	pc	4.93
17	99	4.92	E03	sample	sample	139990	179000	99638	113284	159495	39010	106461	13646	0.51	0.574	0.88	0.935	-0.789	-0.704	BKN27514	FBgn0033155	CG1845	Br140	NA	Br140	NA (Br140)	4.92
12	55	4.9	C07	sample	sample	102350	90910	50750	46120	96630	-11440	48435	-4630	0.36	0.263	0.609	0.501	-0.787	NA	BKN22320	FBgn0028691	CG10230	Rpn9	Regulatory particle non-ATPase 9	Rpn9	Regulatory particle non-ATPase 9 (Rpn9)	4.9
23	85	4.9	D13	sample	sample	134770	169060	107706	100488	151915	34290	104097	-7218	0.567	0.542	0.971	0.878	-0.772	-0.712	BKN30195	FBgn0264442	CG43860	ab	abrupt	ab	abrupt (ab)	4.9
45	194	4.9	I02	pc	pc	162270	218410	126786	169866	190340	56140	148326	43080	0.639	0.673	1.04	1.12	-0.731	-0.748	NA	NA	NA	NA	NA	NA	pc	4.9
30	239	4.9	J23	pc	pc	171100	231240	82550	93100	201170	60140	87825	10550	0.613	0.717	1.11	1.09	-0.87	-0.624	NA	NA	NA	NA	NA	NA	pc	4.9
8	307	4.88	M19	sample	sample	160570	223110	70440	124750	191840	62540	97595	54310	0.614	0.769	0.921	1.33	-0.656	-0.81	BKN21426	FBgn0037489	CG1234	CG1234	NA	CG1234	NA (CG1234)	4.88
14	66	4.88	C18	sample	sample	270140	272230	126840	120440	271185	2090	123640	-6400	0.771	0.717	1.31	1.19	-0.757	-0.719	BKN22997	FBgn0025830	CG5859	IntS8	Integrator 8	IntS8	Integrator 8 (IntS8)	4.88
51	9	4.87	A09	sample	sample	217660	200720	165198	182758	209190	-16940	173978	17560	0.933	0.712	1.43	1.25	-0.637	-0.824	BKN45389	FBgn0259785	CG7752	pzg	putzig	pzg	putzig (pzg)	4.87
22	274	4.87	L10	sample	sample	221770	295170	111640	130620	258470	73400	121130	18980	0.703	0.805	1.23	1.3	-0.786	-0.69	BKN30145	FBgn0259938	CG17100	cwo	clockwork orange	cwo	clockwork orange (cwo)	4.87
21	326	4.86	N14	sample	sample	141430	149530	87968	95545	145480	8100	91756.5	7577	0.566	0.471	0.864	0.819	-0.639	-0.819	BKN29967	FBgn0085449	CG34420	CG34420	NA	CG34420	NA (CG34420)	4.86
55	281	4.86	L17	sample	sample	260430	315440	211989	242500	287935	55010	227244	30511	1.12	1.1	1.94	1.77	-0.805	-0.671	BKN50261	FBgn0014870	CG8912	Psi	P-element somatic inhibitor	Psi	P-element somatic inhibitor (Psi)	4.86
6	200	4.85	I08	sample	sample	180840	238610	77740	109120	209725	57770	93430	31380	0.643	0.728	1.07	1.19	-0.754	-0.715	BKN21108	FBgn0033059	CG7845	CG7845	NA	CG7845	NA (CG7845)	4.85
52	23	4.85	A23	sample	sample	191210	341510	119160	179250	266360	150300	149205	60090	0.691	1.04	1.34	1.49	-0.949	-0.542	BKN45780	FBgn0034408	CG12758	sano	serrano	sano	serrano (sano)	4.85
46	165	4.84	G21	sample	sample	90740	118900	48470	64130	104820	28160	56300	15660	0.301	0.331	0.466	0.527	NA	-0.691	BKN41583	FBgn0013277	CG31449	Hsp70Ba	Heat-shock-protein-70Ba	Hsp70Ba&Hsp70Bbb&Hsp70Bc&Hsp70Bb	Heat-shock-protein-70Ba (Hsp70Ba)	4.84
51	218	4.84	J02	pc	pc	152100	192160	124380	162780	172130	40060	143580	38400	0.652	0.682	1.08	1.12	-0.745	-0.72	NA	NA	NA	NA	NA	NA	pc	4.84
60	166	4.84	G22	sample	sample	284900	173270	90560	157250	229085	-111630	123905	66690	1.02	0.505	0.981	1.34	0.033	-1.409	BKN60527	FBgn0052568	CG32568	CG32568	NA	CG32568	NA (CG32568)	4.84
26	64	4.82	C16	sample	sample	192550	145900	78730	66030	169225	-46650	72380	-12700	0.606	0.39	0.895	0.693	-0.594	-0.848	BKN29332	FBgn0262736	CG3161	Vha16-1	Vacuolar H[+] ATPase subunit 16-1	Vha16-1	Vacuolar H[+] ATPase subunit 16-1 (Vha16-1)	4.82
52	18	4.82	A18	sample	sample	268190	283940	133170	181130	276065	15750	157150	47960	0.969	0.863	1.5	1.5	-0.621	-0.823	BKN45873	FBgn0031062	CG14230	CG14230	NA	CG14230	NA (CG14230)	4.82
11	233	4.79	J17	sample	sample	176200	214970	127193	136135	195585	38770	131664	8942	0.705	0.76	1.18	1.26	-0.718	-0.727	BKN25529	FBgn0038275	CG3817	CG3817	NA	CG3817	NA (CG3817)	4.79
52	241	4.78	K01	sample	sample	247140	250410	131770	148750	248775	3270	140260	16980	0.893	0.761	1.48	1.24	-0.723	-0.72	BKN45829	FBgn0039441	CG5476	TwdlN	TweedleN	TwdlN	TweedleN (TwdlN)	4.78
57	92	4.78	D20	sample	sample	132620	129110	101314	112207	130865	-3510	106760	10893	0.563	0.458	0.903	0.785	-0.674	-0.763	BKN51078	FBgn0015024	CG2028	CkIalpha	Casein kinase Ialpha	CkIalpha	Casein kinase Ialpha (CkIalpha)	4.78
42	194	4.77	I02	pc	pc	195270	215640	110530	136570	205455	20370	123550	26040	0.764	0.662	1.12	1.16	-0.587	-0.84	NA	NA	NA	NA	NA	NA	pc	4.77
50	128	4.75	F08	sample	sample	272020	280620	155400	177690	276320	8600	166545	22290	0.905	0.817	1.41	1.38	-0.654	-0.775	BKN45316	FBgn0260771	CG42569	CG42569	NA	CG42569	NA (CG42569)	4.75
51	255	4.74	K15	sample	sample	164030	207080	133537	172595	185555	43050	153066	39058	0.703	0.735	1.15	1.18	-0.738	-0.696	BKN45452	FBgn0032144	CG17633	CG17633	NA	CG17633	NA (CG17633)	4.74
5	37	4.74	B13	sample	sample	200200	214080	116696	148260	207140	13880	132478	31564	0.818	0.753	1.24	1.3	-0.613	-0.806	BKN23943	FBgn0036886	CG9300	CG9300	NA	CG9300	NA (CG9300)	4.74
57	247	4.73	K07	sample	sample	99120	106800	73939	93988	102960	7680	83963.5	20049	0.42	0.379	0.659	0.658	-0.64	-0.781	BKN50832	FBgn0010269	CG15793	Dsor1	Downstream of raf1	Dsor1	Downstream of raf1 (Dsor1)	4.73
11	6	4.73	A06	sample	sample	105240	98770	73149	63920	102005	-6470	68534.5	-9229	0.421	0.349	0.676	0.59	-0.664	-0.758	BKN22211	FBgn0003124	CG12306	polo	polo	polo	polo (polo)	4.73
30	215	4.71	I23	pc	pc	177160	225990	83960	89060	201575	48830	86510	5100	0.634	0.701	1.12	1.04	-0.844	-0.593	NA	NA	NA	NA	NA	NA	pc	4.71
9	57	4.71	C09	sample	sample	215030	202520	142814	127217	208775	-12510	135016	-15597	0.892	0.842	1.37	1.43	-0.637	-0.777	BKN21553	FBgn0039626	CG1420	Slu7	Slu7	Slu7	Slu7 (Slu7)	4.71
3	104	4.68	E08	sample	sample	146980	179790	110998	120562	163385	32810	115780	9564	0.528	0.619	0.947	0.937	-0.815	-0.611	BKN20508	FBgn0000377	CG3193	crn	crooked neck	crn	crooked neck (crn)	4.68
47	102	4.66	E06	sample	sample	270580	320880	234516	240717	295730	50300	237616	6201	0.996	1	1.66	1.56	-0.758	-0.657	BKN42043	FBgn0042086	CG18816	Tsp42Eb	Tetraspanin 42Eb	CG30160&Tsp42Eb	Tetraspanin 42Eb (Tsp42Eb)	4.66
22	182	4.64	H14	sample	sample	224660	258730	107200	114700	241695	34070	110950	7500	0.712	0.706	1.18	1.14	-0.709	-0.693	BKN30123	FBgn0086856	CG11555	CG11555	NA	CG11555	NA (CG11555)	4.64
4	127	4.63	F07	sample	sample	397300	396980	147410	217900	397140	-320	182655	70490	1.46	1.26	2.23	2.13	-0.647	-0.747	BKN23772	FBgn0086697	CG31258	Cenp-C	Cenp-C	Cenp-C	Cenp-C (Cenp-C)	4.63
4	194	4.63	I02	pc	pc	189160	213810	66410	123250	201485	24650	94830	56840	0.696	0.676	1	1.2	-0.567	-0.818	NA	NA	NA	NA	NA	NA	pc	4.63
42	218	4.62	J02	pc	pc	170810	240280	102080	140560	205545	69470	121320	38480	0.669	0.738	1.03	1.2	-0.665	-0.725	NA	NA	NA	NA	NA	NA	pc	4.62
42	193	4.61	I01	sample	sample	674740	616320	362050	396380	645530	-58420	379215	34330	2.64	1.89	3.67	3.37	-0.51	-0.862	BKN40049	FBgn0040022	CG40351	Set1	NA	Set1	NA (Set1)	4.61
54	303	4.61	M15	sample	sample	187770	264580	113170	152890	226175	76810	133030	39720	0.702	0.802	1.12	1.25	-0.717	-0.677	BKN46616	FBgn0035848	CG7979	CG7979	NA	CG7979	NA (CG7979)	4.61
33	159	4.6	G15	sample	sample	137680	232050	105994	142251	184865	94370	124122	36257	0.603	0.703	1.07	1.03	-0.837	-0.568	BKN33868	NA	NA	NA	NA	NA	BKN33868	4.6
1	206	4.58	I14	sample	sample	257120	158380	118335	153719	207750	-98740	136027	35384	0.814	0.597	1.08	1.17	-0.381	-0.967	BKN20151	FBgn0040283	CG6057	SMC1	SMC1	SMC1	SMC1 (SMC1)	4.58
51	7	4.57	A07	sample	sample	214870	231560	172967	188456	223215	16690	180712	15489	0.921	0.822	1.49	1.29	-0.722	-0.662	BKN45388	FBgn0035217	CG9169	FucTD	FucTD	FucTD	FucTD (FucTD)	4.57
52	369	4.57	P09	sample	sample	224650	275160	116320	160860	249905	50510	138590	44540	0.812	0.837	1.31	1.34	-0.681	-0.697	BKN46049	FBgn0037723	CG8327	SpdS	Spermidine Synthase	SpdS	Spermidine Synthase (SpdS)	4.57
26	293	4.56	M05	sample	sample	235720	364730	114920	134150	300225	129010	124535	19230	0.742	0.974	1.31	1.41	-0.847	-0.549	BKN29291	FBgn0034957	CG3121	CG3121	NA	CG3121	NA (CG3121)	4.56
27	206	4.54	I14	sample	sample	96160	130590	68828	77003	113375	34430	72915.5	8175	0.371	0.427	0.621	0.642	-0.774	-0.607	BKN29559	FBgn0033651	CG12444	Tango3	Transport and Golgi organization 3	Tango3	Transport and Golgi organization 3 (Tango3)	4.54
57	94	4.54	D22	sample	sample	182390	202690	136745	170788	192540	20300	153766	34043	0.774	0.719	1.22	1.2	-0.647	-0.719	BKN51079	FBgn0017550	CG2161	Rga	Regena	Rga	Regena (Rga)	4.54
52	218	4.53	J02	pc	pc	181520	224210	93750	130510	202865	42690	112130	36760	0.656	0.682	1.05	1.08	-0.678	-0.691	NA	NA	NA	NA	NA	NA	pc	4.53
45	19	4.53	A19	sample	sample	231300	249830	171758	189030	240565	18530	180394	17272	0.911	0.769	1.4	1.25	-0.658	-0.708	BKN41162	FBgn0250817	CR40465	CR40465	NA	CR40465	NA (CR40465)	4.53
20	7	4.52	A07	sample	sample	331770	335960	141910	149540	333865	4190	145725	7630	1.15	0.944	1.78	1.52	-0.646	-0.715	BKN28068	FBgn0036734	CG7564	CG7564	NA	CG7564	NA (CG7564)	4.52
26	52	4.51	C04	sample	sample	156640	175330	67130	71540	165985	18690	69335	4410	0.493	0.468	0.763	0.751	-0.661	-0.699	BKN29326	FBgn0015324	CG1088	Vha26	Vacuolar H[+]-ATPase 26kD E subunit	Vha26	Vacuolar H[+]-ATPase 26kD E subunit (Vha26)	4.51
38	65	4.5	C17	sample	sample	389550	340570	168060	185560	365060	-48980	176810	17500	1.46	0.931	1.96	1.7	-0.424	-0.908	BKN27597	FBgn0033669	CG8979	PI31	NA	PI31	NA (PI31)	4.5
20	279	4.5	L15	sample	sample	209620	260580	88890	116440	235100	50960	102665	27550	0.726	0.732	1.12	1.19	-0.634	-0.721	BKN29668	FBgn0085437	CG34408	CG34408	NA	CG34408	NA (CG34408)	4.5
2	35	4.5	B11	sample	sample	147500	266540	51000	116680	207020	119040	83840	65680	0.544	0.81	1.21	1.04	-1.01	-0.386	BKN23366	FBgn0000221	CG4934	brn	brainiac	brn	brainiac (brn)	4.5
6	267	4.48	L03	sample	sample	159690	150230	60920	70930	154960	-9460	65925	10010	0.568	0.459	0.835	0.771	-0.582	-0.761	BKN24190	FBgn0038224	CG3321	CG3321	NA	CG3321	NA (CG3321)	4.48
14	310	4.48	M22	sample	sample	169130	212890	76320	90170	191010	43760	83245	13850	0.482	0.561	0.789	0.891	-0.7	-0.656	BKN23059	FBgn0023177	CG32505	Pp4-19C	Protein phosphatase 19C	Pp4-19C	Protein phosphatase 19C (Pp4-19C)	4.48
52	3	4.48	A03	sample	sample	102850	109160	48940	67620	106005	6310	58280	18680	0.372	0.332	0.55	0.561	-0.559	-0.781	BKN45770	FBgn0003204	CG1799	ras	raspberry	ras	raspberry (ras)	4.48
45	218	4.47	J02	pc	pc	168930	215400	129132	156999	192165	46470	143066	27867	0.665	0.663	1.05	1.04	-0.7	-0.654	NA	NA	NA	NA	NA	NA	pc	4.47
24	204	4.46	I12	sample	sample	200270	210040	88600	96040	205155	9770	92320	7440	0.656	0.656	1.05	1.04	-0.697	-0.654	BKN28982	FBgn0000568	CG8127	Eip75B	Ecdysone-induced protein 75B	Eip75B	Ecdysone-induced protein 75B (Eip75B)	4.46
4	104	4.46	E08	sample	sample	313410	299810	115220	160320	306610	-13600	137770	45100	1.15	0.949	1.74	1.56	-0.634	-0.709	BKN20700	FBgn0032688	CG15160	CG15160	NA	CG15160	NA (CG15160)	4.46
48	37	4.45	B13	sample	sample	241350	316060	161140	167030	278705	74710	164085	5890	0.796	0.855	1.32	1.28	-0.764	-0.591	BKN42503	FBgn0002732	CG8337	malpha	E(spl) region transcript malpha	malpha	E(spl) region transcript malpha (malpha)	4.45
9	211	4.44	I19	sample	sample	170250	202220	130557	106114	186235	31970	118336	-24443	0.706	0.841	1.25	1.19	-0.844	-0.517	BKN21594	FBgn0035462	CG1120	IntS10	Integrator 10	IntS10	Integrator 10 (IntS10)	4.44
52	58	4.44	C10	sample	sample	114540	143430	60460	80370	128985	28890	70415	19910	0.414	0.436	0.68	0.667	-0.709	-0.636	BKN45881	FBgn0004198	CG11387	ct	cut	ct	cut (ct)	4.44
35	323	4.44	N11	sample	sample	95140	158190	73639	97316	126665	63050	85477.5	23677	0.406	0.486	0.684	0.736	-0.745	-0.603	BKN32558	FBgn0024227	CG6620	ial	IplI-aurora-like kinase	ial	IplI-aurora-like kinase (ial)	4.44
58	197	4.43	I05	sample	sample	196800	236520	112180	133410	216660	39720	122795	21230	0.692	0.704	1.08	1.14	-0.652	-0.686	BKN51203	FBgn0019686	CG10895	lok	loki	lok	loki (lok)	4.43
45	307	4.42	M19	sample	sample	149580	113560	99327	92803	131570	-36020	96065	-6524	0.589	0.35	0.811	0.614	-0.497	-0.819	BKN41234	FBgn0019624	CG14724	CoVa	Cytochrome c oxidase subunit Va	CoVa	Cytochrome c oxidase subunit Va (CoVa)	4.42
24	241	4.42	K01	sample	sample	380260	383390	172780	169670	381825	3130	171225	-3110	1.25	1.2	2.05	1.83	-0.736	-0.606	BKN28893	FBgn0263120	CG8732	Acsl	Acyl-CoA synthetase long-chain	Acsl	Acyl-CoA synthetase long-chain (Acsl)	4.42
11	355	4.42	O19	sample	sample	123310	180630	95150	100213	151970	57320	97681.5	5063	0.494	0.639	0.879	0.925	-0.815	-0.536	BKN22014	FBgn0025637	CG16983	skpA	skpA	skpA	skpA (skpA)	4.42
25	198	4.41	I06	sample	sample	193950	254060	131383	142587	224005	60110	136985	11204	0.772	0.724	1.22	1.14	-0.679	-0.656	BKN29171	FBgn0037892	CG5242	mRpL40	mitochondrial ribosomal protein L40	mRpL40	mitochondrial ribosomal protein L40 (mRpL40)	4.41
29	13	4.41	A13	sample	sample	267770	257700	161248	147949	262735	-10070	154598	-13299	1.07	0.846	1.58	1.4	-0.575	-0.748	BKN22887	FBgn0038585	CG7993	CG7993	NA	CG7993	NA (CG7993)	4.41
56	210	4.41	I18	sample	sample	264600	339270	146590	189400	301935	74670	167995	42810	0.982	1.05	1.57	1.62	-0.693	-0.643	BKN50537	FBgn0263968	CG32743	nonC	no-on-and-no-off transient C	nonC	no-on-and-no-off transient C (nonC)	4.41
60	194	4.39	I02	pc	pc	179370	229530	96030	120090	204450	50160	108060	24060	0.64	0.669	1.04	1.02	-0.719	-0.614	NA	NA	NA	NA	NA	NA	pc	4.39
55	108	4.39	E12	sample	sample	112490	102090	78882	81647	107290	-10400	80264.5	2765	0.484	0.357	0.723	0.597	-0.59	-0.728	BKN50126	FBgn0021796	CG5092	Tor	Target of rapamycin	Tor	Target of rapamycin (Tor)	4.39
46	218	4.38	J02	pc	pc	204130	238310	105770	129060	221220	34180	117415	23290	0.676	0.663	1.02	1.06	-0.621	-0.697	NA	NA	NA	NA	NA	NA	pc	4.38
24	194	4.38	I02	pc	pc	199580	229770	93240	98410	214675	30190	95825	5170	0.654	0.718	1.11	1.06	-0.776	-0.559	NA	NA	NA	NA	NA	NA	pc	4.38
51	320	4.36	N08	sample	sample	160710	157470	119221	132101	159090	-3240	125661	12880	0.689	0.559	1.03	0.905	-0.604	-0.706	BKN45748	FBgn0039553	CG5017	CG5017	NA	CG5017	NA (CG5017)	4.36
60	218	4.34	J02	pc	pc	189900	210440	93400	117480	200170	20540	105440	24080	0.678	0.614	1.01	1	-0.597	-0.708	NA	NA	NA	NA	NA	NA	pc	4.34
19	260	4.34	K20	sample	sample	172870	199830	99219	116923	186350	26960	108071	17704	0.688	0.641	1.05	1.01	-0.622	-0.685	BKN28038	FBgn0035640	CG17498	mad2	mad2	mad2	mad2 (mad2)	4.34
50	124	4.34	F04	sample	sample	188490	243760	107080	142890	216125	55270	124985	35810	0.627	0.71	0.972	1.11	-0.646	-0.663	BKN45314	FBgn0002524	CG4162	lace	lace	lace	lace (lace)	4.34
5	357	4.32	O21	sample	sample	152670	161060	92504	99327	156865	8390	95915.5	6823	0.623	0.567	0.983	0.869	-0.669	-0.639	BKN20863	FBgn0002914	CG9045	Myb	Myb oncogene-like	Myb	Myb oncogene-like (Myb)	4.32
16	59	4.31	C11	sample	sample	113660	128550	45110	55420	121105	14890	50265	10310	0.375	0.363	0.497	0.55	NA	-0.614	BKN22130	FBgn0030344	CG2025	CG2025	NA	CG2025	NA (CG2025)	4.31
52	193	4.31	I01	sample	sample	135640	136710	65120	81230	136175	1070	73175	16110	0.49	0.416	0.732	0.674	-0.572	-0.721	BKN45817	FBgn0033846	CG6061	mip120	Myb-interacting protein 120	mip120	Myb-interacting protein 120 (mip120)	4.31
1	304	4.31	M16	sample	sample	351930	239610	179155	201455	295770	-112320	190305	22300	1.11	0.903	1.63	1.53	-0.527	-0.76	BKN20176	FBgn0010750	CG2503	atms	antimeros	atms	antimeros (atms)	4.31
50	20	4.29	A20	sample	sample	239410	248880	132890	147550	244145	9470	140220	14660	0.797	0.725	1.21	1.14	-0.612	-0.68	BKN45106	FBgn0263113	CG43370	CG43370	NA	CG43370	NA (CG43370)	4.29
14	15	4.28	A15	sample	sample	350560	316510	137890	145650	333535	-34050	141770	7760	1	0.834	1.42	1.44	-0.501	-0.776	BKN22792	FBgn0028744	CG5033	CG5033	NA	CG5033	NA (CG5033)	4.28
46	244	4.27	K04	sample	sample	315380	138400	101450	112040	226890	-176980	106745	10590	1.04	0.385	0.976	0.921	0.067	-1.277	BKN41694	FBgn0069953	NA	CG41069	NA	NA	NA (CG41069)	4.27
14	52	4.26	C04	sample	sample	310320	285740	130900	123160	298030	-24580	127030	-7740	0.885	0.753	1.35	1.22	-0.602	-0.681	BKN22990	FBgn0022069	CG12396	Nnp-1	Nnp-1	Nnp-1	Nnp-1 (Nnp-1)	4.26
55	100	4.26	E04	sample	sample	126420	178390	94599	131251	152405	51970	112925	36652	0.544	0.624	0.867	0.959	-0.684	-0.608	BKN50122	FBgn0019686	CG10895	lok	loki	lok	loki (lok)	4.26
50	194	4.26	I02	pc	pc	200150	227480	108040	137380	213815	27330	122710	29340	0.666	0.663	0.981	1.06	-0.572	-0.706	NA	NA	NA	NA	NA	NA	pc	4.26
13	193	4.25	I01	sample	sample	195140	273930	143796	152618	234535	78790	148207	8822	0.75	0.802	1.26	1.15	-0.785	-0.516	BKN22641	FBgn0011573	CG12019	Cdc37	Cdc37	Cdc37	Cdc37 (Cdc37)	4.25
50	354	4.23	O18	sample	sample	134910	134480	73480	80170	134695	-430	76825	6690	0.449	0.392	0.667	0.62	-0.585	-0.688	BKN45189	FBgn0050156	CG30156	CG30156	NA	CG30156	NA (CG30156)	4.23
53	225	4.23	J09	sample	sample	152260	205530	115008	156951	178895	53270	135980	41943	0.685	0.697	1.07	1.1	-0.647	-0.632	BKN46397	FBgn0038261	CG14856	CG14856	NA	CG14856	NA (CG14856)	4.23
50	298	4.22	M10	sample	sample	201180	216030	108040	130170	208605	14850	119105	22130	0.67	0.629	0.981	1.01	-0.565	-0.703	BKN45173	FBgn0034304	CG5742	CG5742	NA	CG5742	NA (CG5742)	4.22
50	100	4.21	E04	sample	sample	184040	233810	106560	131320	208925	49770	118940	24760	0.613	0.681	0.967	1.02	-0.673	-0.602	BKN45122	FBgn0262516	CG8743	trpml	transient receptor potential mucolipin	CG42638&trpml	transient receptor potential mucolipin (trpml)	4.21
25	341	4.19	O05	sample	sample	399910	470580	229764	292607	435245	70670	261186	62843	1.59	1.34	2.13	2.33	-0.441	-0.804	BKN29111	FBgn0037255	CG1078	Fip1	NA	Fip1	NA (Fip1)	4.19
5	214	4.19	I22	sample	sample	198890	227200	120442	136494	213045	28310	128468	16052	0.812	0.799	1.28	1.19	-0.668	-0.601	BKN20923	FBgn0015509	CG1877	lin19	lin-19-like	lin19	lin-19-like (lin19)	4.19
55	153	4.17	G09	sample	sample	156560	205800	123099	142216	181180	49240	132658	19117	0.674	0.72	1.13	1.04	-0.755	-0.517	BKN50041	FBgn0000116	CG32031	Argk	Arginine kinase	Argk	Arginine kinase (Argk)	4.17
52	325	4.16	N13	sample	sample	235290	260220	116560	145920	247755	24930	131240	29360	0.85	0.791	1.31	1.21	-0.617	-0.637	BKN46039	FBgn0032304	CG17134	CG17134	NA	CG17134	NA (CG17134)	4.16
15	330	4.15	N18	sample	sample	261790	325010	176019	186540	293400	63220	181280	10521	0.956	1.05	1.52	1.55	-0.674	-0.586	BKN27473	FBgn0039867	CG2261	CstF-50	CstF-50	CstF-50	CstF-50 (CstF-50)	4.15
11	197	4.15	I05	sample	sample	114340	121220	77745	71389	117780	6880	74567	-6356	0.458	0.429	0.718	0.659	-0.632	-0.622	BKN21971	FBgn0015816	CG3539	Slh	SLY-1 homologous	Slh	SLY-1 homologous (Slh)	4.15
43	194	4.15	I02	pc	pc	177950	213050	131347	147363	195500	35100	139355	16016	0.705	0.66	1.06	1.04	-0.601	-0.65	NA	NA	NA	NA	NA	NA	pc	4.15
58	68	4.14	C20	sample	sample	247600	250690	132130	141500	249145	3090	136815	9370	0.871	0.746	1.27	1.21	-0.557	-0.687	BKN51270	FBgn0002413	CG2048	dco	discs overgrown	dco	discs overgrown (dco)	4.14
23	330	4.14	N18	sample	sample	181870	243800	130329	137248	212835	61930	133788	6919	0.766	0.782	1.17	1.2	-0.614	-0.634	BKN30353	FBgn0037283	CG14658	CG14658	NA	CG14658	NA (CG14658)	4.14
50	164	4.13	G20	sample	sample	241060	256480	126950	154500	248770	15420	140725	27550	0.802	0.747	1.15	1.2	-0.537	-0.703	BKN45142	FBgn0011206	CG4760	bol	boule	bol	boule (bol)	4.13
31	143	4.12	F23	sample	sample	167170	229950	112111	139989	198560	62780	126050	27878	0.734	0.682	1.13	1.04	-0.629	-0.617	BKN31748	FBgn0035513	CG1259	Cpr64Ad	Cuticular protein 64Ad	Cpr64Ad	Cuticular protein 64Ad (Cpr64Ad)	4.12
37	301	4.12	M13	sample	sample	214070	240590	137104	159608	227330	26520	148356	22504	0.9	0.802	1.32	1.24	-0.573	-0.667	BKN20745	FBgn0085451	CG34422	CG34422	NA	CG34422	NA (CG34422)	4.12
51	321	4.12	N09	sample	sample	115470	150100	91235	113679	132785	34630	102457	22444	0.495	0.533	0.789	0.779	-0.695	-0.558	BKN45653	FBgn0030162	CG1986	CG1986	NA	CG1986	NA (CG1986)	4.12
50	225	4.12	J09	sample	sample	225640	215920	115020	133430	220780	-9720	124225	18410	0.751	0.629	1.04	1.03	-0.49	-0.739	BKN45245	FBgn0031851	CG11188	CG11188	NA	CG11188	NA (CG11188)	4.12
29	177	4.12	H09	sample	sample	326510	357120	195159	194644	341815	30610	194902	-515	1.3	1.17	1.91	1.84	-0.564	-0.673	BKN31369	FBgn0263757	CG43662	Rpb4	NA	Ada2a	NA (Rpb4)	4.12
31	116	4.11	E20	sample	sample	212940	291340	142407	177419	252140	78400	159913	35012	0.935	0.864	1.44	1.32	-0.625	-0.617	BKN33570	FBgn0260428	CG42523	CG42523	NA	CG42523	NA (CG42523)	4.11
20	327	4.11	N15	sample	sample	161220	222020	68370	91800	191620	60800	80085	23430	0.559	0.624	0.86	0.936	-0.634	-0.609	BKN29680	FBgn0039480	CG6131	Cpr97Ea	Cuticular protein 97Ea	Cpr97Ea	Cuticular protein 97Ea (Cpr97Ea)	4.11
52	368	4.11	P08	sample	sample	205130	221420	99340	125470	213275	16290	112405	26130	0.741	0.673	1.12	1.04	-0.585	-0.652	BKN46144	FBgn0037504	CG1142	CG1142	NA	CG1142	NA (CG1142)	4.11
33	334	4.11	N22	sample	sample	130920	208300	94575	122597	169610	77380	108586	28022	0.573	0.631	0.955	0.889	-0.745	-0.509	BKN32275	FBgn0010316	CG1772	dap	dacapo	dap	dacapo (dap)	4.11
16	101	4.1	E05	sample	sample	398520	410080	180210	178530	404300	11560	179370	-1680	1.32	1.16	1.99	1.77	-0.609	-0.629	BKN22139	FBgn0010421	CG6538	TfIIFbeta	Transcription factor TFIIFbeta	TfIIFbeta	Transcription factor TFIIFbeta (TfIIFbeta)	4.1
20	3	4.08	A03	sample	sample	219320	168630	78960	80240	193975	-50690	79600	1280	0.76	0.474	0.993	0.818	-0.398	-0.812	BKN28066	FBgn0019644	CG8189	ATPsyn-b	ATP synthase, subunit b	ATPsyn-b	ATP synthase, subunit b (ATPsyn-b)	4.08
20	301	4.08	M13	sample	sample	210270	260050	90090	105990	235160	49780	98040	15900	0.729	0.731	1.13	1.08	-0.649	-0.588	BKN28143	FBgn0263231	CG9748	bel	belle	bel	belle (bel)	4.08
59	194	4.08	I02	pc	pc	184820	187230	116576	145866	186025	2410	131221	29290	0.772	0.644	1.07	1.07	-0.477	-0.74	NA	NA	NA	NA	NA	NA	pc	4.08
34	297	4.08	M09	sample	sample	262340	425220	132460	178030	343780	162880	155245	45570	0.992	1.12	1.56	1.62	-0.676	-0.562	BKN34093	FBgn0262954	CG34186	Rpb12	Rpb12	Rpb12	Rpb12 (Rpb12)	4.08
46	194	4.06	I02	pc	pc	199890	242300	100430	126790	221095	42410	113610	26360	0.662	0.674	0.966	1.04	-0.576	-0.647	NA	NA	NA	NA	NA	NA	pc	4.06
5	168	4.06	G24	sample	sample	291100	307930	167412	188803	299515	16830	178108	21391	1.19	1.08	1.78	1.65	-0.594	-0.63	BKN20912	FBgn0001179	CG8019	hay	haywire	hay	haywire (hay)	4.06
50	268	4.04	L04	sample	sample	246090	263660	135290	150120	254875	17570	142705	14830	0.819	0.768	1.23	1.16	-0.599	-0.621	BKN45350	FBgn0033408	CG8800	CG8800	NA	CG8800	NA (CG8800)	4.04
24	156	4.03	G12	sample	sample	175780	170130	71460	77020	172955	-5650	74240	5560	0.576	0.531	0.849	0.833	-0.575	-0.639	BKN28970	FBgn0262511	CG8048	Vha44	Vacuolar H[+] ATPase 44kD C subunit	Vha44	Vacuolar H[+] ATPase 44kD C subunit (Vha44)	4.03
5	153	4.03	G09	sample	sample	259780	304130	152246	182339	281955	44350	167292	30093	1.06	1.07	1.62	1.6	-0.621	-0.598	BKN20809	FBgn0050122	CG30122	CG30122	NA	CG30122	NA (CG30122)	4.03
59	117	4.03	E21	sample	sample	135130	132580	89667	97771	133855	-2550	93719	8104	0.564	0.456	0.823	0.72	-0.55	-0.661	BKN60035	FBgn0030556	CG1810	mRNA-cap	mRNA-capping-enzyme	mRNA-cap	mRNA-capping-enzyme (mRNA-cap)	4.03
7	15	4.03	A15	sample	sample	259590	231710	153384	167185	245650	-27880	160284	13801	1.04	0.869	1.46	1.42	-0.494	-0.71	BKN21160	FBgn0032050	CG13096	CG13096	NA	CG13096	NA (CG13096)	4.03
60	197	4.02	I05	sample	sample	175590	178230	83500	96330	176910	2640	89915	12830	0.626	0.52	0.904	0.82	-0.548	-0.661	BKN60435	FBgn0023177	CG32505	Pp4-19C	Protein phosphatase 19C	Pp4-19C	Protein phosphatase 19C (Pp4-19C)	4.02
7	309	4.02	M21	sample	sample	246700	286160	160673	189174	266430	39460	174924	28501	0.989	1.07	1.52	1.6	-0.634	-0.584	BKN21235	FBgn0039923	CG1793	MED26	Mediator complex subunit 26	MED26	Mediator complex subunit 26 (MED26)	4.02
5	40	4.02	B16	sample	sample	134220	130600	70348	86316	132410	-3620	78332	15968	0.548	0.459	0.748	0.755	-0.46	-0.739	BKN24040	FBgn0017551	CG10800	Rca1	Regulator of cyclin A1	Rca1	Regulator of cyclin A1 (Rca1)	4.02
24	44	4.02	B20	sample	sample	238820	269200	105840	112610	254010	30380	109225	6770	0.783	0.841	1.26	1.22	-0.7	-0.525	BKN30474	FBgn0033122	CG17002	CG17002	NA	CG17002	NA (CG17002)	4.02
32	208	4.02	I16	sample	sample	193650	305750	102910	128380	249700	112100	115645	25470	0.764	0.874	1.3	1.2	-0.768	-0.464	BKN33688	FBgn0031207	NA	CG13356	NA	CG40485	NA (CG13356)	4.02
47	194	4.02	I02	pc	pc	177760	205410	128809	159057	191585	27650	143933	30248	0.654	0.642	0.913	1.03	-0.499	-0.703	NA	NA	NA	NA	NA	NA	pc	4.02
21	144	4	F24	sample	sample	229050	245840	128199	145555	237445	16790	136877	17356	0.916	0.774	1.26	1.25	-0.487	-0.709	BKN29924	FBgn0051125	CG31125	CG31125	NA	CG31125	NA (CG31125)	4
16	232	4	J16	sample	sample	237460	365960	115350	146530	301710	128500	130940	31180	0.784	1.03	1.27	1.45	-0.713	-0.508	BKN26200	FBgn0039376	CG14354	CG14354	NA	CG14354	NA (CG14354)	4
24	276	4	L12	sample	sample	192630	199420	79740	88250	196025	6790	83995	8510	0.631	0.623	0.947	0.954	-0.601	-0.606	BKN30530	FBgn0000289	CG8367	cg	combgap	cg	combgap (cg)	4
3	8	3.99	A08	sample	sample	253450	248760	160015	170584	251105	-4690	165300	10569	0.91	0.856	1.36	1.33	-0.557	-0.643	BKN20484	FBgn0039120	CG10198	Nup98-96	Nucleoporin 98-96	Nup98-96	Nucleoporin 98-96 (Nup98-96)	3.99
50	148	3.98	G04	sample	sample	124720	124500	63460	75060	124610	-220	69260	11600	0.415	0.363	0.576	0.581	-0.487	-0.704	BKN45134	FBgn0013770	CG6692	Cp1	Cysteine proteinase-1	Cp1	Cysteine proteinase-1 (Cp1)	3.98
55	218	3.97	J02	pc	pc	179730	190970	118742	148260	185350	11240	133501	29518	0.773	0.668	1.09	1.08	-0.504	-0.685	NA	NA	NA	NA	NA	NA	pc	3.97
59	218	3.96	J02	pc	pc	166870	208540	115247	146465	187705	41670	130856	31218	0.697	0.717	1.06	1.08	-0.608	-0.59	NA	NA	NA	NA	NA	NA	pc	3.96
25	113	3.96	E17	sample	sample	191580	180230	110734	106437	185905	-11350	108586	-4297	0.763	0.514	1.03	0.848	-0.45	-0.729	BKN29057	FBgn0036188	CG7339	CG7339	NA	CG7339	NA (CG7339)	3.96
48	194	3.94	I02	pc	pc	186800	234160	106940	128250	210480	47360	117595	21310	0.616	0.634	0.873	0.983	-0.542	-0.643	NA	NA	NA	NA	NA	NA	pc	3.94
56	315	3.94	N03	sample	sample	162060	171370	90550	86450	166715	9310	88500	-4100	0.602	0.531	0.972	0.741	-0.705	-0.497	BKN50650	FBgn0004107	CG10498	cdc2c	cdc2c	cdc2c	cdc2c (cdc2c)	3.94
4	214	3.93	I22	sample	sample	138200	187190	55550	83220	162695	48990	69385	27670	0.508	0.592	0.84	0.812	-0.762	-0.443	BKN20731	FBgn0030366	CG1490	Usp7	ubiquitin-specific protease 7	Usp7	ubiquitin-specific protease 7 (Usp7)	3.93
55	172	3.92	H04	sample	sample	97990	86810	70611	68014	92400	-11180	69312.5	-2597	0.422	0.304	0.647	0.497	-0.63	NA	BKN50326	FBgn0003124	CG12306	polo	polo	polo	polo (polo)	3.92
31	155	3.92	G11	sample	sample	108100	166160	72682	96945	137130	58060	84813.5	24263	0.475	0.493	0.735	0.719	-0.633	-0.556	BKN33482	NA	NA	NA	NA	NA	BKN33482	3.92
41	194	3.92	I02	pc	pc	191460	202110	110316	139893	196785	10650	125104	29577	0.742	0.736	1.06	1.14	-0.565	-0.615	NA	NA	NA	NA	NA	NA	pc	3.92
26	356	3.92	O20	sample	sample	138010	130790	54390	51130	134400	-7220	52760	-3260	0.435	0.349	0.618	0.536	-0.541	-0.637	BKN29406	FBgn0000556	CG8280	Ef1alpha48D	Elongation factor 1alpha48D	Ef1alpha48D	Elongation factor 1alpha48D (Ef1alpha48D)	3.92
46	8	3.9	A08	sample	sample	283830	282580	131550	153820	283205	-1250	142685	22270	0.94	0.786	1.27	1.26	-0.46	-0.704	BKN41636	FBgn0002413	CG2048	dco	discs overgrown	dco	discs overgrown (dco)	3.9
50	230	3.9	J14	sample	sample	123800	196320	68460	108110	160060	72520	88285	39650	0.412	0.572	0.622	0.837	-0.607	-0.573	BKN45343	FBgn0050414	CG30414	CG30414	NA	CG30414	NA (CG30414)	3.9
19	213	3.9	I21	sample	sample	134740	155590	74286	86459	145165	20850	80372.5	12173	0.536	0.499	0.788	0.748	-0.564	-0.61	BKN27931	FBgn0003204	CG1799	ras	raspberry	ras	raspberry (ras)	3.9
32	200	3.89	I08	sample	sample	214770	320920	104630	142030	267845	106150	123330	37400	0.848	0.917	1.32	1.33	-0.643	-0.54	BKN33684	FBgn0020660	CG10837	eIF-4B	Eukaryotic initiation factor 4B	eIF-4B	Eukaryotic initiation factor 4B (eIF-4B)	3.89
52	188	3.88	H20	sample	sample	205590	225780	93130	129830	215685	20190	111480	36700	0.743	0.686	1.05	1.08	-0.488	-0.673	BKN46102	FBgn0259143	CG42258	CG42258	NA	CG42258	NA (CG42258)	3.88
58	218	3.88	J02	pc	pc	179900	248780	105660	122460	214340	68880	114060	16800	0.633	0.74	1.02	1.05	-0.695	-0.489	NA	NA	NA	NA	NA	NA	pc	3.88
20	249	3.88	K09	sample	sample	173360	224140	73610	88440	198750	50780	81025	14830	0.601	0.63	0.926	0.902	-0.636	-0.541	BKN28129	FBgn0020279	CG8715	lig	lingerer	lig	lingerer (lig)	3.88
33	316	3.87	N04	sample	sample	137520	216050	93809	127636	176785	78530	110722	33827	0.602	0.655	0.947	0.925	-0.662	-0.515	BKN32266	FBgn0034099	CG15708	CG15708	NA	CG15708	NA (CG15708)	3.87
53	301	3.86	M13	sample	sample	177080	241780	131478	174247	209430	64700	152862	42769	0.796	0.82	1.22	1.22	-0.622	-0.549	BKN46231	FBgn0051321	CG31321	CG31321	NA	CG31321	NA (CG31321)	3.86
19	249	3.85	K09	sample	sample	196200	245990	112506	130796	221095	49790	121651	18290	0.78	0.79	1.19	1.13	-0.621	-0.547	BKN27937	FBgn0034897	CG11299	Sesn	Sestrin	Sesn	Sestrin (Sesn)	3.85
32	109	3.85	E13	sample	sample	176320	198200	70840	103110	187260	21880	86975	32270	0.696	0.566	0.893	0.964	-0.365	-0.773	BKN33759	NA	NA	NA	NA	NA	BKN33759	3.85
2	262	3.84	K22	sample	sample	263560	392710	61990	212540	328135	129150	137265	150550	0.972	1.19	1.47	1.89	-0.454	-0.692	BKN20359	FBgn0033571	CG11979	Rpb5	Rpb5	Rpb5	Rpb5 (Rpb5)	3.84
16	205	3.83	I13	sample	sample	181280	252090	85150	100640	216685	70810	92895	15490	0.599	0.713	0.939	0.999	-0.664	-0.504	BKN22167	FBgn0032683	CG10275	kon	kon-tiki	kon	kon-tiki (kon)	3.83
24	157	3.83	G13	sample	sample	166520	170540	64680	77300	168530	4020	70990	12620	0.546	0.533	0.768	0.836	-0.509	-0.641	BKN28875	FBgn0039830	CG1746	CG1746	NA	CG1746	NA (CG1746)	3.83
23	258	3.82	K18	sample	sample	184750	244550	130401	131072	214650	59800	130736	671	0.778	0.784	1.18	1.15	-0.593	-0.563	BKN28805	FBgn0262734	CG4429	Rbp2	RNA-binding protein 2	Rbp2	RNA-binding protein 2 (Rbp2)	3.82
51	194	3.81	I02	pc	pc	159260	215270	119736	160135	187265	56010	139936	40399	0.683	0.764	1.03	1.1	-0.623	-0.532	NA	NA	NA	NA	NA	NA	pc	3.81
19	114	3.8	E18	sample	sample	145310	190040	81815	101769	167675	44730	91792	19954	0.578	0.61	0.867	0.881	-0.594	-0.557	BKN28001	FBgn0003062	CG9888	Fib	Fibrillarin	Fib	Fibrillarin (Fib)	3.8
27	68	3.8	C20	sample	sample	242170	249710	149541	145052	245940	7540	147296	-4489	0.934	0.817	1.35	1.21	-0.561	-0.585	BKN29526	FBgn0031489	CG17224	CG17224	NA	CG17224	NA (CG17224)	3.8
52	52	3.8	C04	sample	sample	159820	203450	81680	103340	181635	43630	92510	21660	0.578	0.619	0.919	0.858	-0.662	-0.494	BKN45878	FBgn0033092	CG9422	CG9422	NA	CG9422	NA (CG9422)	3.8
13	112	3.8	E16	sample	sample	199630	261940	122776	156484	230785	62310	139630	33708	0.767	0.767	1.08	1.17	-0.524	-0.617	BKN22720	FBgn0037098	CG7177	Wnk	NA	Wnk	NA (Wnk)	3.8
22	14	3.79	A14	sample	sample	261970	251800	99950	115200	256885	-10170	107575	15250	0.831	0.687	1.1	1.15	-0.386	-0.739	BKN28551	FBgn0032444	CG5525	CG5525	NA	CG5525	NA (CG5525)	3.79
16	261	3.79	K21	sample	sample	320950	294810	135160	128560	307880	-26140	131860	-6600	1.06	0.833	1.49	1.28	-0.507	-0.631	BKN22183	FBgn0019890	CG8954	Smg5	Smg5	Smg5	Smg5 (Smg5)	3.79
25	157	3.78	G13	sample	sample	170370	201360	108747	105216	185865	30990	106982	-3531	0.679	0.574	1.01	0.838	-0.593	-0.553	BKN29067	FBgn0005410	CG1903	sno	strawberry notch	sno	strawberry notch (sno)	3.78
10	75	3.78	D03	sample	sample	241600	218550	95400	99110	230075	-23050	97255	3710	0.896	0.691	1.18	1.1	-0.438	-0.689	BKN25102	FBgn0003567	CG8573	su(Hw)	suppressor of Hairy wing	su(Hw)	suppressor of Hairy wing (su(Hw))	3.78
42	111	3.78	E15	sample	sample	205170	168010	102370	97730	186590	-37160	100050	-4640	0.803	0.516	1.04	0.831	-0.405	-0.717	BKN40032	FBgn0034745	CG4329	CG4329	NA	CG4329	NA (CG4329)	3.78
58	62	3.77	C14	sample	sample	250640	301890	140710	151530	276265	51250	146120	10820	0.882	0.898	1.35	1.3	-0.63	-0.517	BKN51267	FBgn0015300	CG13591	Ssl	Suppressor of Stellate-like	Ssl	Suppressor of Stellate-like (Ssl)	3.77
51	63	3.76	C15	sample	sample	222660	214900	147135	177563	218780	-7760	162349	30428	0.955	0.763	1.27	1.22	-0.437	-0.684	BKN45404	FBgn0024558	CG31289	Dph5	Diphthamide methyltransferase	Dph5	Diphthamide methyltransferase (Dph5)	3.76
40	334	3.76	N22	sample	sample	149910	172220	61350	79910	161065	22310	70630	18560	0.486	0.505	0.701	0.761	-0.535	-0.597	BKN22099	FBgn0031497	CG17259	CG17259	NA	CG17259	NA (CG17259)	3.76
18	127	3.75	F07	sample	sample	222480	222060	87420	91810	222270	-420	89615	4390	0.709	0.627	0.983	0.974	-0.484	-0.641	BKN26940	FBgn0039404	CG14543	CG14543	NA	CG14543	NA (CG14543)	3.75
50	106	3.75	E10	sample	sample	180130	211650	95070	117880	195890	31520	106475	22810	0.6	0.616	0.863	0.912	-0.54	-0.589	BKN45125	FBgn0038467	CG3590	CG3590	NA	CG3590	NA (CG3590)	3.75
27	118	3.74	E22	sample	sample	236930	145510	108580	108867	191220	-91420	108724	287	0.914	0.476	0.98	0.908	-0.131	-0.951	BKN29539	FBgn0033913	CG8468	CG8468	NA	CG8468	NA (CG8468)	3.74
56	228	3.73	J12	sample	sample	219780	262150	110680	139200	240965	42370	124940	28520	0.816	0.813	1.19	1.19	-0.555	-0.571	BKN50726	FBgn0037098	CG7177	Wnk	NA	Wnk	NA (Wnk)	3.73
57	285	3.73	L21	sample	sample	116150	115170	77123	92157	115660	-980	84640	15034	0.493	0.408	0.687	0.645	-0.472	-0.644	BKN51031	FBgn0024227	CG6620	ial	IplI-aurora-like kinase	ial	IplI-aurora-like kinase (ial)	3.73
20	32	3.73	B08	sample	sample	276980	322590	111500	129580	299785	45610	120540	18080	0.96	0.906	1.4	1.32	-0.559	-0.567	BKN29700	FBgn0031053	CG14223	CG14223	NA	CG14223	NA (CG14223)	3.73
53	297	3.73	M09	sample	sample	175460	201350	125625	145914	188405	25890	135770	20289	0.789	0.683	1.17	1.03	-0.57	-0.557	BKN46229	FBgn0040333	CG13762	brv3	brivido-3	brv3	brivido-3 (brv3)	3.73
29	249	3.73	K09	sample	sample	252110	378390	166922	174355	315250	126280	170638	7433	1.01	1.24	1.64	1.65	-0.712	-0.43	BKN22945	FBgn0037359	CG1245	MED27	Mediator complex subunit 27	MED27	Mediator complex subunit 27 (MED27)	3.73
32	52	3.71	C04	sample	sample	187810	259330	87490	115190	223570	71520	101340	27700	0.741	0.741	1.1	1.08	-0.578	-0.545	BKN33646	NA	NA	NA	NA	NA	BKN33646	3.71
30	286	3.7	L22	sample	sample	177200	155680	68310	60360	166440	-21520	64335	-7950	0.635	0.483	0.915	0.707	-0.546	-0.569	BKN24538	FBgn0037503	CG14598	CG14598	NA	CG14598	NA (CG14598)	3.7
21	234	3.69	J18	sample	sample	151170	194010	90254	102080	172590	42840	96167	11826	0.604	0.611	0.887	0.875	-0.58	-0.538	BKN29945	FBgn0036936	CG14185	CG14185	NA	CG14185	NA (CG14185)	3.69
53	218	3.69	J02	pc	pc	168640	215020	114565	162122	191830	46380	138344	47557	0.758	0.73	1.06	1.14	-0.494	-0.614	NA	NA	NA	NA	NA	NA	pc	3.69
28	200	3.68	I08	sample	sample	107780	147260	45490	58750	127520	39480	52120	13260	0.367	0.428	0.552	0.606	-0.601	-0.517	BKN22548	FBgn0261552	CG42670	ps	pasilla	ps	pasilla (ps)	3.68
15	331	3.68	N19	sample	sample	136270	150760	84987	84293	143515	14490	84640	-694	0.498	0.486	0.734	0.7	-0.566	-0.548	BKN27378	FBgn0011211	CG3612	blw	bellwether	blw	bellwether (blw)	3.68
45	205	3.68	I13	sample	sample	218390	318830	156280	210696	268610	100440	183488	54416	0.86	0.982	1.28	1.39	-0.605	-0.513	BKN41207	FBgn0037376	CG2051	CG2051	NA	CG2051	NA (CG2051)	3.68
56	279	3.67	L15	sample	sample	261460	242850	120780	137500	252155	-18610	129140	16720	0.971	0.753	1.3	1.18	-0.431	-0.663	BKN50644	FBgn0002413	CG2048	dco	discs overgrown	dco	discs overgrown (dco)	3.67
37	103	3.67	E07	sample	sample	127390	208560	88973	117067	167975	81170	103020	28094	0.536	0.695	0.858	0.911	-0.698	-0.426	BKN23481	FBgn0038547	CG17803	CG17803	NA	CG17803	NA (CG17803)	3.67
24	11	3.65	A11	sample	sample	276540	274340	115340	112620	275440	-2200	113980	-2720	0.906	0.857	1.37	1.22	-0.612	-0.498	BKN28838	FBgn0004611	CG4574	Plc21C	Phospholipase C at 21C	Plc21C	Phospholipase C at 21C (Plc21C)	3.65
16	303	3.65	M15	sample	sample	198890	211900	78730	94960	205395	13010	86845	16230	0.657	0.599	0.868	0.942	-0.417	-0.67	BKN22192	FBgn0030504	CG2691	CG2691	NA	CG2691	NA (CG2691)	3.65
49	218	3.64	J02	pc	pc	166490	202630	127193	167760	184560	36140	147476	40567	0.663	0.685	0.899	1.04	-0.48	-0.612	NA	NA	NA	NA	NA	NA	pc	3.64
54	218	3.63	J02	pc	pc	187860	234190	95440	129780	211025	46330	112610	34340	0.702	0.709	0.94	1.06	-0.471	-0.617	NA	NA	NA	NA	NA	NA	pc	3.63
54	194	3.62	I02	pc	pc	175560	230330	88270	128560	202945	54770	108415	40290	0.656	0.698	0.87	1.05	-0.456	-0.627	NA	NA	NA	NA	NA	NA	pc	3.62
14	214	3.61	I22	sample	sample	523250	493180	205430	199220	508215	-30070	202325	-6210	1.49	1.3	2.12	1.97	-0.499	-0.588	BKN23035	FBgn0039560	CG5514	CG5514	NA	CG5514	NA (CG5514)	3.61
2	163	3.61	G19	sample	sample	144210	236160	47390	90780	190185	91950	69085	43390	0.532	0.718	1.12	0.809	-0.937	-0.199	BKN20238	FBgn0034786	CG13531	CG13531	NA	CG13531	NA (CG13531)	3.61
7	329	3.61	N17	sample	sample	218250	213760	127852	143173	216005	-4490	135512	15321	0.875	0.802	1.21	1.21	-0.481	-0.603	BKN24401	FBgn0015664	CG5838	Dref	DNA replication-related element factor	Dref	DNA replication-related element factor (Dref)	3.61
51	247	3.61	K07	sample	sample	210610	220730	137643	178712	215670	10120	158178	41069	0.903	0.783	1.19	1.22	-0.421	-0.655	BKN45448	FBgn0032988	CG3278	Tif-IA	Tif-IA	Tif-IA	Tif-IA (Tif-IA)	3.61
20	31	3.6	B07	sample	sample	269500	299310	104010	121810	284405	29810	112910	17800	0.934	0.841	1.31	1.24	-0.498	-0.586	BKN29604	FBgn0031264	CG11835	CG11835	NA	CG11835	NA (CG11835)	3.6
15	273	3.6	L09	sample	sample	209210	179100	118671	107203	194155	-30110	112937	-11468	0.764	0.577	1.03	0.89	-0.429	-0.646	BKN27361	FBgn0020309	CG14938	crol	crooked legs	crol	crooked legs (crol)	3.6
25	263	3.6	K23	sample	sample	125720	154480	81216	77015	140100	28760	79115.5	-4201	0.501	0.44	0.752	0.614	-0.61	-0.485	BKN29096	FBgn0032210	CG5603	CYLD	cylindromatosis	CYLD	cylindromatosis (CYLD)	3.6
5	101	3.58	E05	sample	sample	281500	316340	145112	194453	298920	34840	169782	49341	1.15	1.11	1.54	1.7	-0.436	-0.634	BKN20795	FBgn0003189	CG18572	r	rudimentary	r	rudimentary (r)	3.58
20	313	3.58	N01	sample	sample	348860	356060	128550	150130	352460	7200	139340	21580	1.21	1	1.62	1.53	-0.431	-0.637	BKN29673	FBgn0052633	CG32633	CG32633	NA	CG32633	NA (CG32633)	3.58
53	194	3.58	I02	pc	pc	159630	219080	111237	157848	189355	59450	134542	46611	0.718	0.743	1.03	1.11	-0.531	-0.548	NA	NA	NA	NA	NA	NA	pc	3.58
56	130	3.57	F10	sample	sample	233950	362380	130820	169870	298165	128430	150345	39050	0.869	1.12	1.4	1.46	-0.706	-0.391	BKN50701	FBgn0031030	CG14217	Tao	Tao	Tao	Tao (Tao)	3.57
52	194	3.57	I02	pc	pc	203020	250850	95080	131600	226935	47830	113340	36520	0.734	0.763	1.07	1.09	-0.536	-0.541	NA	NA	NA	NA	NA	NA	pc	3.57
22	301	3.56	M13	sample	sample	242200	292500	105780	113310	267350	50300	109545	7530	0.768	0.798	1.16	1.13	-0.581	-0.498	BKN28527	FBgn0040305	CG3743	MTF-1	Metal response element-binding Transcription Factor-1	MTF-1	Metal response element-binding Transcription Factor-1 (MTF-1)	3.56
30	279	3.55	L15	sample	sample	189200	250030	78940	87820	219615	60830	83380	8880	0.678	0.775	1.06	1.03	-0.66	-0.427	BKN26365	FBgn0034827	CG12192	Klp59D	Klp59D	Klp59D	Klp59D (Klp59D)	3.55
23	251	3.55	K11	sample	sample	300330	396970	208027	205166	348650	96640	206596	-2861	1.26	1.27	1.87	1.79	-0.565	-0.511	BKN28706	FBgn0011726	CG4254	tsr	twinstar	tsr	twinstar (tsr)	3.55
22	198	3.55	I06	sample	sample	307050	324830	124700	133940	315940	17780	129320	9240	0.974	0.886	1.37	1.34	-0.476	-0.589	BKN28595	FBgn0043456	CG4747	CG4747	NA	CG4747	NA (CG4747)	3.55
8	123	3.55	F03	sample	sample	255540	251860	102530	117060	253700	-3680	109795	14530	0.977	0.868	1.34	1.25	-0.527	-0.543	BKN24634	FBgn0026259	CG10840	eIF5B	eIF5B	eIF5B	eIF5B (eIF5B)	3.55
22	201	3.54	I09	sample	sample	243470	234490	95930	99300	238980	-8980	97615	3370	0.772	0.64	1.05	0.99	-0.432	-0.627	BKN28501	FBgn0017550	CG2161	Rga	Regena	CR43628+Rga	Regena (Rga)	3.54
23	199	3.54	I07	sample	sample	140370	173090	96382	89907	156730	32720	93144.5	-6475	0.591	0.555	0.869	0.786	-0.553	-0.518	BKN28692	FBgn0004832	CG6358	Xpac	Xeroderma pigmentosum group A-like	Xpac	Xeroderma pigmentosum group A-like (Xpac)	3.54
6	102	3.53	E06	sample	sample	295600	324420	109790	130030	310010	28820	119910	20240	1.05	0.99	1.51	1.41	-0.543	-0.524	BKN21083	FBgn0032296	CG6729	CG6729	NA	CG6729	NA (CG6729)	3.53
40	109	3.52	E13	sample	sample	242730	249390	95070	114800	246060	6660	104935	19730	0.787	0.731	1.09	1.09	-0.471	-0.586	BKN24927	FBgn0031062	CG14230	CG14230	NA	CG14230	NA (CG14230)	3.52
54	112	3.5	E16	sample	sample	225710	327030	122180	167100	276370	101320	144640	44920	0.843	0.991	1.2	1.36	-0.562	-0.5	BKN46664	FBgn0085451	CG34422	CG34422	NA	CG34422	NA (CG34422)	3.5
57	140	3.5	F20	sample	sample	177710	257870	136566	173278	217790	80160	154922	36712	0.754	0.914	1.22	1.21	-0.683	-0.392	BKN51090	FBgn0260935	CG9746	ird1	immune response deficient 1	ird1	immune response deficient 1 (ird1)	3.5
50	149	3.5	G05	sample	sample	239960	300160	139390	146240	270060	60200	142815	6850	0.799	0.874	1.27	1.13	-0.678	-0.396	BKN45039	FBgn0035781	CG8560	CG8560	NA	CG8560	NA (CG8560)	3.5
50	220	3.5	J04	sample	sample	169630	198920	87290	107890	184275	29290	97590	20600	0.565	0.579	0.793	0.835	-0.503	-0.551	BKN45338	FBgn0036911	CG8660	Fibp	Fibp	Fibp	Fibp (Fibp)	3.5
38	41	3.49	B17	sample	sample	305760	312580	117610	154230	309170	6820	135920	36620	1.15	0.855	1.37	1.42	-0.258	-0.765	BKN33065	FBgn0039044	CG33336	p53	p53	p53	p53 (p53)	3.49
53	36	3.49	B12	sample	sample	198490	269970	137739	191843	234230	71480	164791	54104	0.893	0.916	1.28	1.35	-0.525	-0.528	BKN46446	FBgn0010397	CG10119	LamC	Lamin C	LamC	Lamin C (LamC)	3.49
20	206	3.48	I14	sample	sample	199510	303210	84340	111120	251360	103700	97730	26780	0.691	0.852	1.06	1.13	-0.629	-0.435	BKN28215	FBgn0000447	CG9741	Dhod	Dihydroorotate dehydrogenase	Dhod	Dihydroorotate dehydrogenase (Dhod)	3.48
15	28	3.48	B04	sample	sample	96210	300200	65967	148332	198205	203990	107150	82365	0.351	0.968	0.57	1.23	-0.702	-0.37	BKN27394	FBgn0030716	CG9170	CG9170	NA	CG9170	NA (CG9170)	3.48
52	333	3.48	N21	sample	sample	214470	262760	100200	135790	238615	48290	117995	35590	0.775	0.799	1.13	1.13	-0.533	-0.519	BKN46043	FBgn0014141	CG3937	cher	cheerio	cher	cheerio (cher)	3.48
57	230	3.48	J14	sample	sample	154830	192220	111309	136362	173525	37390	123836	25053	0.657	0.681	0.992	0.954	-0.587	-0.47	BKN51111	FBgn0031696	CG14030	Bub1	Bub1 homologue	Bub1	Bub1 homologue (Bub1)	3.48
57	326	3.47	N14	sample	sample	210360	250670	141701	188085	230515	40310	164893	46384	0.892	0.889	1.26	1.32	-0.493	-0.551	BKN51135	FBgn0050021	CG30021	metro	menage a trois	metro	menage a trois (metro)	3.47
31	115	3.47	E19	sample	sample	230670	306020	138493	180555	268345	75350	159524	42062	1.01	0.908	1.4	1.34	-0.47	-0.572	BKN33474	NA	NA	NA	NA	NA	BKN33474	3.47
14	355	3.47	O19	sample	sample	292920	280680	116990	108430	286800	-12240	112710	-8560	0.836	0.74	1.21	1.07	-0.523	-0.523	BKN22878	FBgn0036514	CG12301	CG12301	NA	CG12301	NA (CG12301)	3.47
3	355	3.46	O19	sample	sample	196890	216530	120251	137787	206710	19640	129019	17536	0.707	0.745	1.03	1.07	-0.509	-0.536	BKN20478	FBgn0034243	CG6501	ns2	nucleostemin 2	ns2	nucleostemin 2 (ns2)	3.46
51	36	3.45	B12	sample	sample	197790	285720	149541	197170	241755	87930	173356	47629	0.848	1.01	1.29	1.35	-0.631	-0.424	BKN45678	FBgn0000044	CG10067	Act57B	Actin 57B	Act57B	Actin 57B (Act57B)	3.45
47	207	3.45	I15	sample	sample	216750	250350	163295	167269	233550	33600	165282	3974	0.798	0.782	1.16	1.08	-0.556	-0.49	BKN41976	FBgn0036109	CG18349	Cpr67Fa2	Cuticular protein 67Fa2	Cpr67Fa2	Cuticular protein 67Fa2 (Cpr67Fa2)	3.45
51	104	3.44	E08	sample	sample	155080	189240	109190	138660	172160	34160	123925	29470	0.665	0.672	0.944	0.95	-0.529	-0.511	BKN45508	FBgn0035087	CG2765	CG2765	NA	CG2765	NA (CG2765)	3.44
50	78	3.43	D06	sample	sample	199240	258050	109260	130560	228645	58810	119910	21300	0.663	0.752	0.992	1.01	-0.595	-0.451	BKN45303	FBgn0019650	CG11186	toy	twin of eyeless	toy	twin of eyeless (toy)	3.43
54	100	3.43	E04	sample	sample	220900	307480	122580	151620	264190	86580	137100	29040	0.825	0.931	1.21	1.24	-0.598	-0.448	BKN46658	FBgn0024250	CG9653	brk	brinker	brk	brinker (brk)	3.43
13	308	3.43	M20	sample	sample	183540	143370	98262	90158	163455	-40170	94210	-8104	0.705	0.42	0.864	0.677	-0.324	-0.691	BKN22770	FBgn0039710	CG18041	dgt1	dim gamma-tubulin 1	dgt1	dim gamma-tubulin 1 (dgt1)	3.43
43	117	3.43	E21	sample	sample	169110	122220	103660	86495	145665	-46890	95077.5	-17165	0.67	0.379	0.835	0.609	-0.333	-0.683	BKN40419	FBgn0061362	CG33785	CG33785	NA	CG33785+CG33786	NA (CG33785)	3.43
13	337	3.43	O01	sample	sample	236850	305710	177383	142658	271280	68860	160020	-34725	0.91	0.895	1.56	1.07	-0.808	-0.26	BKN22677	FBgn0263865	CG4013	Smr	Smrter	Smr	Smrter (Smr)	3.43
59	136	3.42	F16	sample	sample	128310	165100	84616	108628	146705	36790	96622	24012	0.536	0.568	0.777	0.8	-0.541	-0.496	BKN60320	FBgn0030556	CG1810	mRNA-cap	mRNA-capping-enzyme	mRNA-cap	mRNA-capping-enzyme (mRNA-cap)	3.42
51	364	3.42	P04	sample	sample	154490	200980	114804	139905	177735	46490	127354	25101	0.662	0.713	0.992	0.959	-0.607	-0.437	BKN45758	FBgn0010316	CG1772	dap	dacapo	dap	dacapo (dap)	3.42
51	270	3.41	L06	sample	sample	134440	113760	87046	89392	124100	-20680	88219	2346	0.576	0.404	0.752	0.613	-0.408	-0.611	BKN45735	FBgn0028741	CG6355	fab1	NA	fab1+CG33981	NA (fab1)	3.41
56	83	3.41	D11	sample	sample	231940	243620	104980	133450	237780	11680	119215	28470	0.861	0.755	1.13	1.14	-0.401	-0.616	BKN50594	FBgn0031279	CG3544	CG3544	NA	CG3544	NA (CG3544)	3.41
31	225	3.4	J09	sample	sample	209560	291360	122645	173553	250460	81800	148099	50908	0.92	0.864	1.24	1.29	-0.433	-0.585	BKN31765	FBgn0031315	CG14341	CG14341	NA	CG14341	NA (CG14341)	3.4
22	34	3.37	B10	sample	sample	268100	255970	103960	106290	262035	-12130	105125	2330	0.85	0.698	1.14	1.06	-0.409	-0.599	BKN30085	FBgn0014184	CG16747	Oda	Ornithine decarboxylase antizyme	Oda	Ornithine decarboxylase antizyme (Oda)	3.37
47	218	3.37	J02	pc	pc	180330	223800	125805	157681	202065	43470	141743	31876	0.664	0.699	0.892	1.02	-0.445	-0.566	NA	NA	NA	NA	NA	NA	pc	3.37
5	308	3.36	M20	sample	sample	177000	218070	99435	118934	197535	41070	109184	19499	0.723	0.767	1.06	1.04	-0.56	-0.461	BKN20946	FBgn0030081	CG7246	CG7246	NA	CG7246	NA (CG7246)	3.36
50	237	3.36	J21	sample	sample	216420	224160	109450	120130	220290	7740	114790	10680	0.72	0.653	0.994	0.93	-0.478	-0.534	BKN45251	FBgn0038269	CG7292	Rrp6	Rrp6	Rrp6	Rrp6 (Rrp6)	3.36
59	280	3.36	L16	sample	sample	106330	140200	68588	92875	123265	33870	80731.5	24287	0.444	0.482	0.63	0.684	-0.509	-0.506	BKN60356	FBgn0003525	CG1395	stg	string	stg	string (stg)	3.36
32	103	3.36	E07	sample	sample	169060	208020	68490	97480	188540	38960	82985	28990	0.667	0.594	0.863	0.911	-0.377	-0.622	BKN33756	NA	NA	NA	NA	NA	BKN33756	3.36
23	112	3.35	E16	sample	sample	155200	208050	111094	100404	181625	52850	105749	-10690	0.654	0.667	1	0.877	-0.613	-0.412	BKN28768	FBgn0053100	CG33100	4EHP	4EHP	4EHP	4EHP (4EHP)	3.35
1	29	3.35	B05	sample	sample	164320	212080	74693	163235	188200	47760	118964	88542	0.52	0.799	0.681	1.24	-0.363	-0.633	BKN23171	FBgn0039302	CG11856	Nup358	Nucleoporin 358	Nup358	Nucleoporin 358 (Nup358)	3.35
32	352	3.35	O16	sample	sample	210760	295810	94190	126820	253285	85050	110505	32630	0.832	0.845	1.19	1.19	-0.518	-0.494	BKN33724	NA	NA	NA	NA	NA	BKN33724	3.35
52	121	3.35	F01	sample	sample	242090	271110	109780	140100	256600	29020	124940	30320	0.875	0.824	1.23	1.16	-0.49	-0.519	BKN45985	FBgn0035287	CG13937	CG13937	NA	CG13937	NA (CG13937)	3.35
48	218	3.33	J02	pc	pc	206200	254770	108280	133560	230485	48570	120920	25280	0.68	0.69	0.884	1.02	-0.417	-0.579	NA	NA	NA	NA	NA	NA	pc	3.33
3	100	3.32	E04	sample	sample	80430	310560	63190	153563	195495	230130	108376	90373	0.289	1.07	0.539	1.19	-0.872	-0.172	BKN20506	FBgn0035848	CG7979	CG7979	NA	CG7979	NA (CG7979)	3.32
33	270	3.3	L06	sample	sample	183290	245600	106713	149386	214445	62310	128050	42673	0.802	0.744	1.08	1.08	-0.434	-0.557	BKN32255	FBgn0065073	CR33684	snoRNA:229	snoRNA:229	snoRNA:229	snoRNA:229 (snoRNA:229)	3.3
50	296	3.3	M08	sample	sample	181640	211680	91330	112680	196660	30040	102005	21350	0.605	0.616	0.829	0.872	-0.47	-0.524	BKN45172	FBgn0032814	CG10366	CG10366	NA	CG10366	NA (CG10366)	3.3
57	106	3.3	E10	sample	sample	151650	135710	92456	107646	143680	-15940	100051	15190	0.643	0.481	0.824	0.753	-0.349	-0.631	BKN50893	FBgn0021796	CG5092	Tor	Target of rapamycin	Tor	Target of rapamycin (Tor)	3.3
32	205	3.3	I13	sample	sample	199190	332830	96360	131710	266010	133640	114035	35350	0.786	0.951	1.21	1.23	-0.633	-0.379	BKN33783	NA	NA	NA	NA	NA	BKN33783	3.3
5	127	3.29	F07	sample	sample	138280	179850	82354	91894	159065	41570	87124	9540	0.565	0.633	0.876	0.804	-0.644	-0.367	BKN23964	FBgn0033766	CG8771	CG8771	NA	CG8771	NA (CG8771)	3.29
55	68	3.29	C20	sample	sample	185890	216240	117605	152462	201065	30350	135034	34857	0.8	0.757	1.08	1.11	-0.442	-0.546	BKN50118	FBgn0052666	CG32666	Drak	Death-associated protein kinase related	Drak	Death-associated protein kinase related (Drak)	3.29
20	28	3.29	B04	sample	sample	263970	308710	100610	119380	286340	44740	109995	18770	0.915	0.867	1.26	1.22	-0.48	-0.512	BKN29698	FBgn0030266	CG11122	CG11122	NA	CG11122	NA (CG11122)	3.29
10	301	3.29	M13	sample	sample	203330	241640	76120	104270	222485	38310	90195	28150	0.754	0.764	0.942	1.16	-0.361	-0.617	BKN21807	FBgn0052344	CG32344	CG32344	NA	CG32344	NA (CG32344)	3.29
51	99	3.29	E03	sample	sample	101090	67490	71126	63980	84290	-33600	67553	-7146	0.433	0.239	0.615	0.438	-0.528	NA	BKN45410	FBgn0011703	CG5371	RnrL	Ribonucleoside diphosphate reductase large subunit	RnrL	Ribonucleoside diphosphate reductase large subunit (RnrL)	3.29
27	39	3.26	B15	sample	sample	267520	254620	146644	147662	261070	-12900	147153	1018	1.03	0.833	1.32	1.23	-0.389	-0.583	BKN30952	FBgn0029971	CG18624	CG18624	NA	CG18624	NA (CG18624)	3.26
48	90	3.25	D18	sample	sample	313090	400790	193630	178920	356940	87700	186275	-14710	1.03	1.08	1.58	1.37	-0.653	-0.348	BKN42613	FBgn0040973	CG16824	CG16824	NA	CG16824	NA (CG16824)	3.25
18	212	3.25	I20	sample	sample	240010	295960	98990	106140	267985	55950	102565	7150	0.765	0.836	1.11	1.13	-0.554	-0.436	BKN27834	FBgn0038145	CG8863	Droj2	DnaJ-like-2	Droj2	DnaJ-like-2 (Droj2)	3.25
2	34	3.24	B10	sample	sample	147890	328900	49080	116520	238395	181010	82800	67440	0.545	1	1.16	1.04	-0.951	-0.081	BKN23461	FBgn0041097	CG5423	robo3	robo3	robo3	robo3 (robo3)	3.24
24	14	3.24	A14	sample	sample	373390	379060	149320	148930	376225	5670	149125	-390	1.22	1.18	1.77	1.61	-0.551	-0.435	BKN28935	FBgn0017418	CG5659	ari-1	ariadne	ari-1	ariadne (ari-1)	3.24
19	145	3.24	G01	sample	sample	144950	175510	80115	85418	160230	30560	82766.5	5303	0.577	0.563	0.849	0.739	-0.567	-0.419	BKN27909	FBgn0030093	CG7055	dalao	dalao	dalao	dalao (dalao)	3.24
50	234	3.23	J18	sample	sample	217530	227320	109670	119150	222425	9790	114410	9480	0.724	0.662	0.996	0.922	-0.474	-0.502	BKN45345	FBgn0250903	CG34440	lmg	lemming	lmg+CG34441	lemming (lmg)	3.23
15	40	3.23	B16	sample	sample	233370	238970	130353	134758	236170	5600	132556	4405	0.853	0.77	1.13	1.12	-0.407	-0.56	BKN27400	FBgn0041171	CG15010	ago	archipelago	ago	archipelago (ago)	3.23
28	258	3.23	K18	sample	sample	249640	199560	86170	87010	224600	-50080	86590	840	0.85	0.581	1.05	0.897	-0.311	-0.645	BKN22565	FBgn0042085	CG3274	Bap170	Brahma associated protein 170kD	Bap170	Brahma associated protein 170kD (Bap170)	3.23
26	57	3.23	C09	sample	sample	129420	148070	50230	47450	138745	18650	48840	-2780	0.408	0.395	0.571	0.498	-0.518	NA	BKN29233	FBgn0004638	CG6033	drk	downstream of receptor kinase	drk	downstream of receptor kinase (drk)	3.23
53	106	3.22	E10	sample	sample	173530	232660	122429	154664	203095	59130	138546	32235	0.78	0.79	1.14	1.09	-0.549	-0.432	BKN46277	FBgn0039882	CG11576	CG11576	NA	CG11576	NA (CG11576)	3.22
54	152	3.22	G08	sample	sample	144620	202160	83630	92080	173390	57540	87855	8450	0.54	0.612	0.824	0.751	-0.657	-0.334	BKN46672	FBgn0003206	CG1167	Ras64B	Ras oncogene at 64B	Ras64B	Ras oncogene at 64B (Ras64B)	3.22
50	318	3.2	N06	sample	sample	253630	301780	132150	152650	277705	48150	142400	20500	0.844	0.879	1.2	1.18	-0.521	-0.451	BKN45363	FBgn0261445	CG10072	sgl	sugarless	sgl	sugarless (sgl)	3.2
24	214	3.2	I22	sample	sample	269910	243200	97620	103620	256555	-26710	100620	6000	0.885	0.76	1.16	1.12	-0.406	-0.552	BKN28987	FBgn0260470	CG14041	SP555	SP555	SP555+CG14042	SP555 (SP555)	3.2
1	218	3.18	J02	pc	pc	316350	203380	136901	158267	259865	-112970	147584	21366	1	0.766	1.25	1.2	-0.292	-0.649	NA	NA	NA	NA	NA	NA	pc	3.18
40	331	3.18	N19	sample	sample	159820	181440	63230	77410	170630	21620	70320	14180	0.518	0.532	0.722	0.738	-0.486	-0.476	BKN34674	FBgn0063368	CG40041	Gpb5	Glycoprotein hormone beta 5	CG40042	Glycoprotein hormone beta 5 (Gpb5)	3.18
11	99	3.18	E03	sample	sample	229040	228930	134543	126762	228985	-110	130652	-7781	0.917	0.809	1.24	1.17	-0.421	-0.533	BKN21946	FBgn0027348	CG4501	bgm	bubblegum	bgm	bubblegum (bgm)	3.18
52	204	3.18	I12	sample	sample	183560	202200	79190	105720	192880	18640	92455	26530	0.664	0.615	0.891	0.878	-0.418	-0.536	BKN45918	FBgn0038588	CG7156	CG7156	NA	CG7156	NA (CG7156)	3.18
24	264	3.17	K24	sample	sample	171790	131910	60660	57030	151850	-39880	58845	-3630	0.563	0.412	0.72	0.617	-0.372	-0.573	BKN29000	FBgn0000181	CG3644	bic	bicaudal	bic	bicaudal (bic)	3.17
51	151	3.16	G07	sample	sample	186700	218850	126475	157190	202775	32150	141832	30715	0.801	0.777	1.09	1.08	-0.473	-0.482	BKN45424	FBgn0015797	CG6601	Rab6	Rab-protein 6	Rab6	Rab-protein 6 (Rab6)	3.16
24	49	3.16	C01	sample	sample	462760	464940	181770	182670	463850	2180	182220	900	1.52	1.45	2.16	1.97	-0.526	-0.435	BKN28845	FBgn0037262	CG1057	MED31	Mediator complex subunit 31	MED31	Mediator complex subunit 31 (MED31)	3.16
3	297	3.16	M09	sample	sample	283510	285830	164192	179586	284670	2320	171889	15394	1.02	0.984	1.4	1.4	-0.432	-0.517	BKN20461	FBgn0263968	CG32743	nonC	no-on-and-no-off transient C	nonC	no-on-and-no-off transient C (nonC)	3.16
41	27	3.16	B03	sample	sample	216320	167960	107586	113978	192140	-48360	110782	6392	0.838	0.612	1.03	0.93	-0.353	-0.587	BKN23074	FBgn0038499	CG31256	Brf	Brf	Brf	Brf (Brf)	3.16
60	152	3.15	G08	sample	sample	263360	289250	125170	131620	276305	25890	128395	6450	0.94	0.843	1.36	1.12	-0.548	-0.413	BKN60520	FBgn0002781	CG32491	mod(mdg4)	modifier of mdg4	mod(mdg4)	modifier of mdg4 (mod(mdg4))	3.15
56	223	3.15	J07	sample	sample	165430	178610	74880	93000	172020	13180	83940	18120	0.614	0.554	0.804	0.797	-0.401	-0.542	BKN50628	FBgn0261922	CG10260	PI4KIIIalpha	Phosphatidylinositol 4-kinase III alpha	PI4KIIIalpha	Phosphatidylinositol 4-kinase III alpha (PI4KIIIalpha)	3.15
57	194	3.15	I02	pc	pc	180750	212140	117761	153994	196445	31390	135878	36233	0.767	0.752	1.05	1.08	-0.445	-0.504	NA	NA	NA	NA	NA	NA	pc	3.15
36	327	3.15	N15	sample	sample	253030	299370	100450	121020	276200	46340	110735	20570	0.85	0.806	1.17	1.13	-0.454	-0.496	BKN32752	FBgn0033970	CG10205	CG10205	NA	CG10205	NA (CG10205)	3.15
10	207	3.15	I15	sample	sample	215740	278960	92210	104110	247350	63220	98160	11900	0.8	0.882	1.14	1.16	-0.552	-0.408	BKN21784	FBgn0086451	CG10805	l(2)k09022	lethal (2) k09022	l(2)k09022	lethal (2) k09022 (l(2)k09022)	3.15
29	251	3.15	K11	sample	sample	187140	288090	118323	123351	237615	100950	120837	5028	0.746	0.946	1.16	1.16	-0.646	-0.324	BKN22946	FBgn0032915	CG12050	CG12050	NA	CG12050	NA (CG12050)	3.15
11	337	3.14	O01	sample	sample	274210	281530	179167	140612	277870	7320	159890	-38555	1.1	0.995	1.66	1.3	-0.575	-0.385	BKN22005	FBgn0025117	CG4008	und	uninitiated	und	uninitiated (und)	3.14
50	212	3.13	I20	sample	sample	176570	259160	98240	121920	217865	82590	110080	23680	0.588	0.755	0.892	0.944	-0.616	-0.346	BKN45154	FBgn0014031	CG3926	Spat	Serine pyruvate aminotransferase	Spat	Serine pyruvate aminotransferase (Spat)	3.13
23	256	3.13	K16	sample	sample	143370	185320	94599	91977	164345	41950	93288	-2622	0.604	0.594	0.852	0.804	-0.495	-0.452	BKN28804	FBgn0028342	CG2968	l(1)G0230	lethal (1) G0230	l(1)G0230	lethal (1) G0230 (l(1)G0230)	3.13
23	334	3.13	N22	sample	sample	208320	270190	134603	136614	239255	61870	135608	2011	0.877	0.867	1.21	1.19	-0.465	-0.479	BKN30355	FBgn0039459	CG5491	IntS12	Integrator 12	IntS12	Integrator 12 (IntS12)	3.13
42	237	3.12	J21	sample	sample	151780	163600	75180	84210	157690	11820	79695	9030	0.594	0.502	0.762	0.716	-0.395	-0.541	BKN40251	FBgn0085833	NA	CR42206	NA	rl&CR42653	NA (CR42206)	3.12
7	340	3.12	O04	sample	sample	244930	280430	147806	166084	262680	35500	156945	18278	0.982	1.05	1.4	1.41	-0.524	-0.425	BKN21334	FBgn0033929	CG8151	Tfb1	Tfb1	Tfb1	Tfb1 (Tfb1)	3.12
57	218	3.12	J02	pc	pc	184720	206100	118192	151097	195410	21380	134644	32905	0.784	0.731	1.05	1.06	-0.419	-0.518	NA	NA	NA	NA	NA	NA	pc	3.12
44	229	3.11	J13	sample	sample	254270	281340	122560	131530	267805	27070	127045	8970	0.792	0.836	1.13	1.11	-0.507	-0.436	BKN41015	FBgn0002781	CG32491	mod(mdg4)	modifier of mdg4	mod(mdg4)	modifier of mdg4 (mod(mdg4))	3.11
20	86	3.11	D14	sample	sample	188160	240130	73560	87540	214145	51970	80550	13980	0.652	0.675	0.925	0.893	-0.516	-0.427	BKN29715	FBgn0031087	NA	CG12656	NA	CG34331	NA (CG12656)	3.11
41	131	3.11	F11	sample	sample	182320	200910	100740	122956	191615	18590	111848	22216	0.706	0.732	0.965	1	-0.505	-0.438	BKN32346	FBgn0031562	CG3604	CG3604	NA	CG3604	NA (CG3604)	3.11
51	152	3.1	G08	sample	sample	190390	230140	130928	161272	210265	39750	146100	30344	0.816	0.817	1.13	1.11	-0.495	-0.446	BKN45520	FBgn0001090	CG7088	bnb	bangles and beads	bnb	bangles and beads (bnb)	3.1
44	81	3.1	D09	sample	sample	150120	350570	100520	122260	250345	200450	111390	21740	0.468	1.04	0.93	1.03	-0.981	-0.013	BKN40977	FBgn0085366	CG34337	CG34337	NA	CG34337	NA (CG34337)	3.1
12	155	3.09	G11	sample	sample	215260	236730	85190	87060	225995	21470	86125	1870	0.758	0.684	1.02	0.946	-0.462	-0.471	BKN22346	FBgn0038964	CG13849	Nop56	Nop56	Nop56	Nop56 (Nop56)	3.09
51	280	3.09	L16	sample	sample	115650	128230	79445	89607	121940	12580	84526	10162	0.496	0.455	0.687	0.614	-0.493	-0.442	BKN45740	FBgn0005660	CG2914	Ets21C	Ets at 21C	Ets21C	Ets at 21C (Ets21C)	3.09
16	297	3.08	M09	sample	sample	316120	241650	109500	108960	278885	-74470	109230	-540	1.04	0.683	1.21	1.08	-0.225	-0.679	BKN22189	FBgn0261403	CG10392	sxc	super sex combs	sxc	super sex combs (sxc)	3.08
20	185	3.08	H17	sample	sample	287350	304740	95790	127350	296045	17390	111570	31560	0.996	0.856	1.2	1.3	-0.286	-0.624	BKN29645	FBgn0052202	CG32202	CG32202	NA	CG32202	NA (CG32202)	3.08
26	307	3.08	M19	sample	sample	216640	331230	90090	104570	273935	114590	97330	14480	0.682	0.884	1.02	1.1	-0.618	-0.328	BKN29298	FBgn0025639	CG13363	Hmt4-20	Histone methyltransferase 4-20	Hmt4-20	Histone methyltransferase 4-20 (Hmt4-20)	3.08
46	211	3.07	I19	sample	sample	302870	363440	145600	162600	333155	60570	154100	17000	1	1.01	1.4	1.34	-0.513	-0.421	BKN41594	FBgn0085814	CR41604	CR41604	NA	NA	NA (CR41604)	3.07
57	99	3.07	E03	sample	sample	154860	165520	99375	119844	160190	10660	109610	20469	0.657	0.587	0.885	0.839	-0.423	-0.5	BKN50794	FBgn0037098	CG7177	Wnk	NA	Wnk	NA (Wnk)	3.07
20	220	3.07	J04	sample	sample	235250	283340	85440	109400	259295	48090	97420	23960	0.815	0.796	1.07	1.12	-0.41	-0.51	BKN29746	FBgn0034909	CG4797	CG4797	NA	CG4797	NA (CG4797)	3.07
22	5	3.06	A05	sample	sample	375210	359500	142800	142540	367355	-15710	142670	-260	1.19	0.981	1.57	1.42	-0.382	-0.532	BKN28451	FBgn0013764	CG3924	Chi	Chip	Chi	Chip (Chi)	3.06
38	289	3.06	M01	sample	sample	102860	96700	46470	43210	99780	-6160	44840	-3260	0.386	0.264	0.541	0.397	-0.491	NA	BKN22761	FBgn0028693	CG4157	Rpn12	Regulatory particle non-ATPase 12	Rpn12	Regulatory particle non-ATPase 12 (Rpn12)	3.06
53	253	3.05	K13	sample	sample	186590	272950	134663	171973	229770	86360	153318	37310	0.839	0.926	1.25	1.21	-0.581	-0.355	BKN46219	FBgn0038508	CG5866	CG5866	NA	CG5866	NA (CG5866)	3.05
31	32	3.05	B08	sample	sample	141700	282160	95509	138433	211930	140460	116971	42924	0.622	0.837	0.966	1.03	-0.637	-0.306	BKN31812	FBgn0036310	CG10969	CG10969	NA	CG10969&CG10969&CG10969	NA (CG10969)	3.05
38	46	3.05	B22	sample	sample	313620	302190	121300	136020	307905	-11430	128660	14720	1.18	0.826	1.41	1.25	-0.266	-0.633	BKN33163	FBgn0259168	CG42273	mnb	minibrain	mnb	minibrain (mnb)	3.05
22	27	3.04	B03	sample	sample	240310	232980	95370	88780	236645	-7330	92075	-6590	0.762	0.635	1.05	0.885	-0.443	-0.475	BKN29986	FBgn0033598	CG13224	Cpr47Eb	Cuticular protein 47Eb	Cpr47Eb	Cuticular protein 47Eb (Cpr47Eb)	3.04
5	298	3.04	M10	sample	sample	170520	221270	93115	116133	195895	50750	104624	23018	0.696	0.778	0.99	1.02	-0.519	-0.406	BKN20941	FBgn0003042	CG32443	Pc	Polycomb	Pc	Polycomb (Pc)	3.04
12	383	3.04	P23	sample	sample	264760	332750	103430	122580	298755	67990	113005	19150	0.932	0.962	1.24	1.33	-0.443	-0.473	BKN25760	FBgn0000413	CG5102	da	daughterless	da	daughterless (da)	3.04
19	245	3.04	K05	sample	sample	217170	235690	105109	124117	226430	18520	114613	19008	0.864	0.757	1.11	1.07	-0.376	-0.533	BKN27935	FBgn0028734	CG6203	Fmr1	Fmr1	Fmr1	Fmr1 (Fmr1)	3.04
7	70	3.04	C22	sample	sample	160590	133150	88626	83898	146870	-27440	86262	-4728	0.644	0.499	0.841	0.712	-0.395	-0.515	BKN21271	FBgn0036239	CG5684	Pop2	Pop2	Pop2	Pop2 (Pop2)	3.04
52	183	3.03	H15	sample	sample	124280	164850	58960	76930	144565	40570	67945	17970	0.449	0.501	0.663	0.639	-0.555	-0.372	BKN46004	FBgn0243512	CG7850	puc	puckered	puc	puckered (puc)	3.03
10	302	3.01	M14	sample	sample	182040	210200	64300	90470	196120	28160	77385	26170	0.675	0.665	0.796	1.01	-0.277	-0.614	BKN21903	FBgn0027084	CG12141	Aats-lys	Lysyl-tRNA synthetase	Aats-lys	Lysyl-tRNA synthetase (Aats-lys)	3.01
50	204	3	I12	sample	sample	159410	190750	77500	98610	175080	31340	88055	21110	0.531	0.556	0.704	0.763	-0.421	-0.482	BKN45150	FBgn0262473	CG5490	Tl	Toll	Tl	Toll (Tl)	3
58	194	2.99	I02	pc	pc	213240	247110	103030	121400	230175	33870	112215	18370	0.75	0.735	0.99	1.04	-0.413	-0.486	NA	NA	NA	NA	NA	NA	pc	2.99
2	99	2.99	E03	sample	sample	209920	261300	51350	115450	235610	51380	83400	64100	0.774	0.794	1.22	1.03	-0.511	-0.399	BKN20218	FBgn0026326	CG2072	Mad1	NA	Mad1	NA (Mad1)	2.99
18	253	2.99	K13	sample	sample	126190	152790	43070	54430	139490	26600	48750	11360	0.402	0.431	0.484	0.577	NA	-0.426	BKN27747	FBgn0086687	CG5887	desat1	desat1	desat1	desat1 (desat1)	2.99
52	68	2.99	C20	sample	sample	260040	299940	117220	145200	279990	39900	131210	27980	0.94	0.912	1.32	1.21	-0.481	-0.425	BKN45886	FBgn0017572	CG4083	Mo25	Mo25	Mo25	Mo25 (Mo25)	2.99
51	33	2.99	B09	sample	sample	139480	145590	85346	110531	142535	6110	97938.5	25185	0.598	0.517	0.738	0.757	-0.326	-0.562	BKN45581	FBgn0031312	CG4775	Tango14	Transport and Golgi organization 14	Tango14	Transport and Golgi organization 14 (Tango14)	2.99
35	228	2.98	J12	sample	sample	170530	211010	103493	120897	190770	40480	112195	17404	0.728	0.648	0.961	0.914	-0.394	-0.501	BKN32630	FBgn0034570	CG10543	CG10543	NA	CG10543	NA (CG10543)	2.98
26	173	2.98	H05	sample	sample	275790	258230	95000	94540	267010	-17560	94770	-460	0.868	0.689	1.08	0.992	-0.346	-0.542	BKN30791	FBgn0040559	NA	CG14359	NA	CG42500	NA (CG14359)	2.98
20	345	2.98	O09	sample	sample	224510	292970	84940	107170	258740	68460	96055	22230	0.778	0.823	1.07	1.09	-0.469	-0.432	BKN28153	FBgn0030434	CG4400	CG4400	NA	CG4400	NA (CG4400)	2.98
51	35	2.97	B11	sample	sample	124280	140740	79337	102667	132510	16460	91002	23330	0.533	0.499	0.686	0.703	-0.387	-0.504	BKN45582	FBgn0036614	CG4925	CG4925	NA	CG4925	NA (CG4925)	2.97
3	195	2.97	I03	sample	sample	130430	132480	74429	81169	131455	2050	77799	6740	0.469	0.456	0.635	0.631	-0.411	-0.481	BKN20434	FBgn0044323	CG7392	Cka	Connector of kinase to AP-1	Cka	Connector of kinase to AP-1 (Cka)	2.97
53	337	2.96	O01	sample	sample	246280	326990	161128	220787	286635	80710	190958	59659	1.11	1.11	1.49	1.55	-0.44	-0.455	BKN46237	FBgn0029003	CG4746	mab-21	mab-21	mab-21	mab-21 (mab-21)	2.96
48	322	2.96	N10	sample	sample	224820	278630	119510	134310	251725	53810	126910	14800	0.741	0.754	0.975	1.03	-0.435	-0.458	BKN42669	FBgn0085656	NA	CG41495	NA	NA	NA (CG41495)	2.96
52	221	2.96	J05	sample	sample	140710	184880	63820	88530	162795	44170	76175	24710	0.509	0.562	0.718	0.735	-0.49	-0.409	BKN46011	FBgn0029713	CG11436	CG11436	NA	CG11436	NA (CG11436)	2.96
51	135	2.96	F15	sample	sample	128630	157850	82653	114074	143240	29220	98363.5	31421	0.552	0.56	0.714	0.782	-0.397	-0.491	BKN45608	FBgn0051183	CG31183	CG31183	NA	CG31183	NA (CG31183)	2.96
42	226	2.95	J10	sample	sample	181520	179670	85730	93230	180595	-1850	89480	7500	0.711	0.552	0.869	0.793	-0.326	-0.552	BKN40341	FBgn0262707	CG6854	CTPsyn	CTP synthase	CTPsyn	CTP synthase (CTPsyn)	2.95
27	40	2.95	B16	sample	sample	18450	247020	18398	128031	132735	228570	73214.5	109633	0.0712	0.808	0.166	1.07	NA	-0.421	BKN31048	FBgn0030010	CG10959	CG10959	NA	CG10959	NA (CG10959)	2.95
25	292	2.94	M04	sample	sample	266920	290970	137487	155682	278945	24050	146584	18195	1.06	0.829	1.27	1.24	-0.284	-0.587	BKN29194	FBgn0003423	CG1417	slgA	sluggish A	slgA	sluggish A (slgA)	2.94
52	227	2.94	J11	sample	sample	259600	317240	117170	151800	288420	57640	134485	34630	0.938	0.964	1.32	1.26	-0.483	-0.408	BKN46014	FBgn0035430	CG12009	CG12009	NA	CG12009	NA (CG12009)	2.94
42	310	2.93	M22	sample	sample	195360	188510	100640	90170	191935	-6850	95405	-10470	0.765	0.579	1.02	0.767	-0.451	-0.435	BKN40179	FBgn0037922	CG14711	CG14711	NA	CG6808+CG14711	NA (CG14711)	2.93
39	51	2.93	C03	sample	sample	213630	243350	133106	136183	228490	29720	134644	3077	0.975	0.852	1.32	1.13	-0.462	-0.425	BKN30669	FBgn0015222	CG2216	Fer1HCH	Ferritin 1 heavy chain homologue	Fer1HCH	Ferritin 1 heavy chain homologue (Fer1HCH)	2.93
20	126	2.93	F06	sample	sample	221500	207690	69740	88540	214595	-13810	79140	18800	0.767	0.583	0.877	0.903	-0.204	-0.653	BKN29723	FBgn0052631	CG32631	CG32631	NA	CG32631	NA (CG32631)	2.93
13	32	2.92	B08	sample	sample	139770	388230	91044	185523	264000	248460	138284	94479	0.537	1.14	0.8	1.39	-0.607	-0.295	BKN25956	FBgn0038928	CG12297	BG4	BG4	BG4	BG4 (BG4)	2.92
34	40	2.92	B16	sample	sample	212460	352600	96900	128690	282530	140140	112795	31790	0.803	0.93	1.14	1.17	-0.53	-0.364	BKN32392	FBgn0031426	CG18641	CG18641	NA	CG18641	NA (CG18641)	2.92
51	325	2.92	N13	sample	sample	216670	280960	151504	187163	248815	64290	169334	35659	0.929	0.997	1.31	1.28	-0.519	-0.373	BKN45655	FBgn0037751	CG8484	topi	matotopetli	topi	matotopetli (topi)	2.92
53	137	2.92	F17	sample	sample	114630	168860	77937	109238	141745	54230	93587.5	31301	0.515	0.573	0.723	0.767	-0.495	-0.393	BKN46377	FBgn0025800	CG2262	Smox	Smad on X	Smox	Smad on X (Smox)	2.92
24	113	2.92	E17	sample	sample	245190	234780	85570	97610	239985	-10410	91590	12040	0.804	0.733	1.02	1.06	-0.355	-0.516	BKN28865	FBgn0028932	CG16890	CG16890	NA	CG16890	NA (CG16890)	2.92
23	235	2.91	J19	sample	sample	200280	283650	129863	137068	241965	83370	133466	7205	0.843	0.91	1.17	1.2	-0.47	-0.414	BKN30234	FBgn0035043	CG4781	CG4781	NA	CG4781	NA (CG4781)	2.91
50	162	2.91	G18	sample	sample	275750	316240	135740	158640	295995	40490	147190	22900	0.918	0.921	1.23	1.23	-0.439	-0.439	BKN45141	FBgn0039627	CG11837	CG11837	NA	CG11837	NA (CG11837)	2.91
42	249	2.9	K09	sample	sample	184240	302870	103110	133800	243555	118630	118455	30690	0.721	0.93	1.04	1.14	-0.571	-0.32	BKN40065	FBgn0085524	NA	CG40844	NA	NA	NA (CG40844)	2.9
50	186	2.9	H18	sample	sample	230330	258070	110220	132530	244200	27740	121375	22310	0.767	0.752	1	1.03	-0.398	-0.472	BKN45333	FBgn0020909	CG11130	Rtc1	Rtc1	Rtc1	Rtc1 (Rtc1)	2.9
23	62	2.9	C14	sample	sample	170310	197920	102056	102212	184115	27610	102134	156	0.717	0.635	0.92	0.893	-0.356	-0.51	BKN28755	FBgn0030088	CG7039	CG7039	NA	CG7039	NA (CG7039)	2.9
57	328	2.89	N16	sample	sample	230320	278560	150810	191328	254440	48240	171069	40518	0.977	0.987	1.34	1.34	-0.452	-0.424	BKN51136	FBgn0259220	CG42320	Doa	Darkener of apricot	Doa	Darkener of apricot (Doa)	2.89
51	110	2.89	E14	sample	sample	226350	272100	151313	187486	249225	45750	169400	36173	0.971	0.966	1.31	1.28	-0.454	-0.422	BKN45511	FBgn0037918	CG6791	CG6791	NA	CG6791	NA (CG6791)	2.89
27	109	2.89	E13	sample	sample	195260	282070	117988	139582	238665	86810	128785	21594	0.753	0.923	1.06	1.16	-0.53	-0.354	BKN29439	FBgn0027497	CG1098	Madm	MLF1-adaptor molecule	Madm	MLF1-adaptor molecule (Madm)	2.89
15	267	2.89	L03	sample	sample	274170	227780	142982	127624	250975	-46390	135303	-15358	1	0.734	1.24	1.06	-0.308	-0.551	BKN27358	FBgn0028473	CG8801	CG8801	NA	CG8801	NA (CG8801)	2.89
15	308	2.89	M20	sample	sample	200520	264760	115989	135297	232640	64240	125643	19308	0.733	0.854	1	1.12	-0.457	-0.418	BKN26706	FBgn0034643	CG10321	CG10321	NA	CG10321	NA (CG10321)	2.89
53	97	2.89	E01	sample	sample	168720	185200	107024	126619	176960	16480	116822	19595	0.759	0.628	0.993	0.89	-0.395	-0.473	BKN46177	FBgn0023212	CG4204	Elongin-B	Elongin B	Elongin-B	Elongin B (Elongin-B)	2.89
19	328	2.89	N16	sample	sample	247630	249040	111872	135297	248335	1410	123584	23425	0.985	0.799	1.19	1.17	-0.277	-0.578	BKN27280	FBgn0041205	CG16910	key	kenny	key	kenny (key)	2.89
52	112	2.88	E16	sample	sample	174880	218230	73260	110460	196555	43350	91860	37200	0.632	0.663	0.824	0.917	-0.376	-0.489	BKN45896	FBgn0037099	CG7173	CG7173	NA	CG7173	NA (CG7173)	2.88
23	296	2.88	M08	sample	sample	151520	160970	84604	88255	156245	9450	86429.5	3651	0.638	0.516	0.762	0.771	-0.255	-0.596	BKN28812	FBgn0250814	CG4169	CG4169	NA	CG4169	NA (CG4169)	2.88
4	61	2.88	C13	sample	sample	314340	341120	111730	137430	327730	26780	124580	25700	1.16	1.08	1.69	1.34	-0.585	-0.301	BKN20595	FBgn0035627	CG10583	Sse	Separase	Sse	Separase (Sse)	2.88
25	356	2.87	O20	sample	sample	237160	260880	123291	136602	249020	23720	129946	13311	0.945	0.744	1.14	1.09	-0.297	-0.556	BKN29214	FBgn0035624	CG12756	Eaf6	Eaf6	Eaf6	Eaf6 (Eaf6)	2.87
56	274	2.86	L10	sample	sample	171690	179310	74400	91700	175500	7620	83050	17300	0.637	0.556	0.799	0.786	-0.339	-0.516	BKN50737	FBgn0015024	CG2028	CkIalpha	Casein kinase Ialpha	CkIalpha	Casein kinase Ialpha (CkIalpha)	2.86
60	206	2.86	I14	sample	sample	145300	317330	71540	132110	231315	172030	101825	60570	0.518	0.925	0.775	1.12	-0.599	-0.284	BKN60535	FBgn0035143	CG12169	Ppm1	Ppm1	Ppm1	Ppm1 (Ppm1)	2.86
44	298	2.86	M10	sample	sample	275190	310720	120010	151190	292955	35530	135600	31180	0.857	0.924	1.11	1.28	-0.363	-0.493	BKN40941	FBgn0085212	CG34183	CG34183	NA	CG34183	NA (CG34183)	2.86
57	188	2.86	H20	sample	sample	243510	291590	157382	201180	267550	48080	179281	43798	1.03	1.03	1.4	1.41	-0.433	-0.43	BKN51102	FBgn0263237	CG3319	Cdk7	Cyclin-dependent kinase 7	Cdk7	Cyclin-dependent kinase 7 (Cdk7)	2.86
57	207	2.86	I15	sample	sample	161330	190450	107574	127756	175890	29120	117665	20182	0.684	0.675	0.959	0.894	-0.478	-0.39	BKN50824	FBgn0020386	CG1210	Pdk1	Phosphoinositide-dependent kinase 1	Pdk1	Phosphoinositide-dependent kinase 1 (Pdk1)	2.86
14	298	2.85	M10	sample	sample	187460	151560	64160	59420	169510	-35900	61790	-4740	0.535	0.399	0.663	0.587	-0.301	-0.545	BKN23053	FBgn0035529	CG1319	CG1319	NA	CG1319	NA (CG1319)	2.85
50	328	2.85	N16	sample	sample	234500	308910	112520	156650	271705	74410	134585	44130	0.78	0.9	1.02	1.21	-0.402	-0.454	BKN45368	FBgn0024889	CG8548	Kap-alpha1	karyopherin alpha1	Kap-alpha1	karyopherin alpha1 (Kap-alpha1)	2.85
56	194	2.84	I02	pc	pc	214050	270200	100090	128630	242125	56150	114360	28540	0.795	0.838	1.07	1.1	-0.448	-0.413	NA	NA	NA	NA	NA	NA	pc	2.84
33	82	2.83	D10	sample	sample	116370	260720	77685	127983	188545	144350	102834	50298	0.509	0.79	0.784	0.928	-0.631	-0.248	BKN32209	FBgn0030905	CG15059	CG15059	NA	CG15059	NA (CG15059)	2.83
13	251	2.82	K11	sample	sample	184170	254940	106126	133178	219555	70770	119652	27052	0.708	0.746	0.933	1	-0.43	-0.423	BKN22658	FBgn0030061	CG1785	CG1785	NA	CG1785	NA (CG1785)	2.82
51	370	2.82	P10	sample	sample	255760	280320	159680	202473	268040	24560	181076	42793	1.1	0.995	1.38	1.39	-0.355	-0.49	BKN45761	FBgn0036916	CG8025	Mtr3	Mtr3	Mtr3	Mtr3 (Mtr3)	2.82
27	279	2.82	L15	sample	sample	147970	241790	89536	117857	194880	93820	103696	28321	0.571	0.791	0.808	0.983	-0.532	-0.332	BKN31012	FBgn0000054	CG15845	Adf1	Adh transcription factor 1	Adf1	Adh transcription factor 1 (Adf1)	2.82
22	142	2.82	F22	sample	sample	222720	193410	76460	80150	208065	-29310	78305	3690	0.706	0.528	0.839	0.799	-0.234	-0.596	BKN30115	FBgn0030718	CG9172	CG9172	NA	CG9172	NA (CG9172)	2.82
22	231	2.82	J15	sample	sample	190300	223420	73150	83730	206860	33120	78440	10580	0.603	0.609	0.803	0.835	-0.397	-0.451	BKN30040	FBgn0041607	CG33486	asparagine-synthetase	asparagine synthetase	asparagine-synthetase	asparagine synthetase (asparagine-synthetase)	2.82
46	105	2.81	E09	sample	sample	231240	311590	115970	127450	271415	80350	121710	11480	0.766	0.866	1.12	1.05	-0.574	-0.292	BKN41565	FBgn0085517	NA	CG40793	NA	NA	NA (CG40793)	2.81
11	49	2.81	C01	sample	sample	396960	329120	216430	180867	363040	-67840	198648	-35563	1.59	1.16	2	1.67	-0.314	-0.523	BKN21933	FBgn0014870	CG8912	Psi	P-element somatic inhibitor	Psi	P-element somatic inhibitor (Psi)	2.81
38	204	2.81	I12	sample	sample	208360	265550	87400	106050	236955	57190	96725	18650	0.782	0.726	1.02	0.974	-0.383	-0.46	BKN29937	FBgn0035077	CG9083	CG9083	NA	CG9083+Tpc2	NA (CG9083)	2.81
7	306	2.81	M18	sample	sample	198880	225840	108077	137858	212360	26960	122968	29781	0.797	0.847	1.03	1.17	-0.373	-0.469	BKN21329	FBgn0003396	CG7734	shn	schnurri	shn	schnurri (shn)	2.81
24	106	2.8	E10	sample	sample	249340	256670	93400	98020	253005	7330	95710	4620	0.817	0.802	1.11	1.06	-0.457	-0.394	BKN28957	FBgn0036990	CG5219	mRpL15	mitochondrial ribosomal protein L15	mRpL15	mitochondrial ribosomal protein L15 (mRpL15)	2.8
27	281	2.78	L17	sample	sample	245440	324440	142670	162684	284940	79000	152677	20014	0.947	1.06	1.29	1.36	-0.474	-0.373	BKN31013	FBgn0260401	CG42517	MED9	Mediator complex subunit 9	MED9+CG42518	Mediator complex subunit 9 (MED9)	2.78
13	201	2.78	I09	sample	sample	181350	254090	113176	122513	217720	72740	117844	9337	0.697	0.744	0.995	0.92	-0.545	-0.308	BKN22645	FBgn0053180	CG33180	Ranbp16	Ranbp16	Ranbp16	Ranbp16 (Ranbp16)	2.78
52	225	2.78	J09	sample	sample	141410	206330	65770	93170	173870	64920	79470	27400	0.511	0.627	0.74	0.774	-0.526	-0.325	BKN46013	FBgn0022720	CG3998	zf30C	Zinc finger protein 30C	zf30C	Zinc finger protein 30C (zf30C)	2.78
22	130	2.77	F10	sample	sample	302390	339860	115410	127050	321125	37470	121230	11640	0.959	0.927	1.27	1.27	-0.387	-0.447	BKN30109	FBgn0030508	CG15760	CG15760	NA	CG15760	NA (CG15760)	2.77
59	134	2.77	F14	sample	sample	142720	123910	81755	81181	133315	-18810	81468	-574	0.596	0.426	0.751	0.598	-0.338	-0.49	BKN60319	FBgn0260439	CG17291	Pp2A-29B	Protein phosphatase 2A at 29B	Pp2A-29B	Protein phosphatase 2A at 29B (Pp2A-29B)	2.77
31	196	2.77	I04	sample	sample	226640	323950	128474	175217	275295	97310	151846	46743	0.995	0.961	1.3	1.3	-0.387	-0.446	BKN33586	NA	NA	NA	NA	NA	BKN33586	2.77
24	9	2.77	A09	sample	sample	231460	278960	93940	98480	255210	47500	96210	4540	0.759	0.871	1.12	1.06	-0.573	-0.28	BKN28837	FBgn0037236	CG9772	Skp2	NA	Skp2	NA (Skp2)	2.77
57	282	2.77	L18	sample	sample	186590	238860	130281	151121	212725	52270	140701	20840	0.792	0.847	1.16	1.06	-0.545	-0.305	BKN51125	FBgn0000259	CG15224	CkIIbeta	Casein kinase II beta subunit	CkIIbeta	Casein kinase II beta subunit (CkIIbeta)	2.77
23	33	2.76	B09	sample	sample	233750	261830	130928	139834	247790	28080	135381	8906	0.984	0.84	1.18	1.22	-0.259	-0.558	BKN30181	FBgn0035033	CG3548	CG3548	NA	CG3548	NA (CG3548)	2.76
19	11	2.76	A11	sample	sample	281810	457920	144286	217184	369865	176110	180735	72898	1.12	1.47	1.53	1.88	-0.457	-0.382	BKN27878	FBgn0003257	CG3593	r-l	rudimentary-like	r-l	rudimentary-like (r-l)	2.76
3	373	2.76	P13	sample	sample	3610	163710	239	94407	83660	160100	47323	94168	0.013	0.564	0.00204	0.733	NA	-0.393	BKN23643	FBgn0032390	CG16969	dgt2	dim gamma-tubulin 2	dgt2	dim gamma-tubulin 2 (dgt2)	2.76
26	53	2.76	C05	sample	sample	209870	203400	74910	69060	206635	-6470	71985	-5850	0.661	0.543	0.851	0.725	-0.398	-0.433	BKN29231	FBgn0005536	CG32156	Mbs	Myosin binding subunit	Mbs	Myosin binding subunit (Mbs)	2.76
22	86	2.75	D14	sample	sample	270070	261140	91840	107760	265605	-8930	99800	15920	0.856	0.712	1.01	1.07	-0.22	-0.59	BKN30099	FBgn0037906	CG14704	PGRP-LB	Peptidoglycan recognition protein LB	PGRP-LB	Peptidoglycan recognition protein LB (PGRP-LB)	2.75
53	64	2.75	C16	sample	sample	183120	239910	118216	157214	211515	56790	137715	38998	0.823	0.814	1.1	1.1	-0.42	-0.412	BKN46268	FBgn0000618	CG15191	e(y)2	enhancer of yellow 2	e(y)2	enhancer of yellow 2 (e(y)2)	2.75
14	108	2.75	E12	sample	sample	318490	208920	103330	84310	263705	-109570	93820	-19020	0.909	0.551	1.07	0.833	-0.224	-0.586	BKN23006	FBgn0032298	CG6724	CG6724	NA	CG6724	NA (CG6724)	2.75
27	276	2.75	L12	sample	sample	189690	247090	109083	124201	218390	57400	116642	15118	0.732	0.808	0.984	1.04	-0.459	-0.377	BKN31106	FBgn0030723	CG14948	dpr18	dpr18	dpr18	dpr18 (dpr18)	2.75
12	165	2.75	G21	sample	sample	284080	321400	105560	116860	302740	37320	111210	11300	1	0.929	1.27	1.27	-0.371	-0.454	BKN22351	FBgn0034654	CG10306	CG10306	NA	CG10306	NA (CG10306)	2.75
17	112	2.74	E16	sample	sample	152800	242650	86495	122238	197725	89850	104366	35743	0.556	0.778	0.764	1.01	-0.459	-0.375	BKN27616	FBgn0003525	CG1395	stg	string	stg	string (stg)	2.74
21	335	2.74	N23	sample	sample	214870	263740	115690	125960	239305	48870	120825	10270	0.859	0.831	1.14	1.08	-0.431	-0.399	BKN29876	FBgn0051386	CR31386	CR31386	NA	CR31386	NA (CR31386)	2.74
31	319	2.74	N07	sample	sample	171320	319190	104199	161164	245255	147870	132682	56965	0.752	0.947	1.05	1.19	-0.489	-0.347	BKN31788	FBgn0050267	CR30267	CR30267	NA	CR30267	NA (CR30267)	2.74
21	43	2.72	B19	sample	sample	185530	275230	108221	121843	230380	89700	115032	13622	0.742	0.867	1.06	1.04	-0.547	-0.289	BKN29802	FBgn0038073	CG14395	CG14395	NA	CG14395	NA (CG14395)	2.72
52	103	2.71	E07	sample	sample	201830	250000	86760	119500	225915	48170	103130	32740	0.73	0.76	0.976	0.992	-0.413	-0.407	BKN45796	FBgn0027521	CG3679	CG3679	NA	CG3679	NA (CG3679)	2.71
23	223	2.71	J07	sample	sample	182370	235420	114349	112494	208895	53050	113422	-1855	0.768	0.755	1.03	0.983	-0.422	-0.398	BKN30228	FBgn0026399	CG9700	Or85e	Odorant receptor 85e	Or85e	Odorant receptor 85e (Or85e)	2.71
53	333	2.7	N21	sample	sample	154800	202730	99806	131742	178765	47930	115774	31936	0.696	0.688	0.926	0.926	-0.419	-0.4	BKN46427	FBgn0053233	CG33233	CG33233	NA	CG33233	NA (CG33233)	2.7
55	194	2.7	I02	pc	pc	188880	234380	117952	148799	211630	45500	133376	30847	0.813	0.82	1.08	1.09	-0.423	-0.395	NA	NA	NA	NA	NA	NA	pc	2.7
31	281	2.7	L17	sample	sample	218920	352150	128486	182207	285535	133230	155346	53721	0.962	1.04	1.3	1.35	-0.437	-0.382	BKN31781	FBgn0000046	CG18290	Act87E	Actin 87E	Act87E	Actin 87E (Act87E)	2.7
42	298	2.7	M10	sample	sample	207600	271190	101330	129990	239395	63590	115660	28660	0.813	0.832	1.03	1.11	-0.373	-0.438	BKN40173	FBgn0259677	CG42346	CG42346	NA	CG42346	NA (CG42346)	2.7
43	142	2.69	F22	sample	sample	363160	302500	242560	171159	332830	-60660	206860	-71401	1.44	0.938	1.95	1.2	-0.457	-0.36	BKN40707	FBgn0040020	CG17397	MED21	Mediator complex subunit 21	MED21	Mediator complex subunit 21 (MED21)	2.69
3	358	2.68	O22	sample	sample	143840	167680	81827	97280	155760	23840	89553.5	15453	0.517	0.577	0.698	0.756	-0.406	-0.402	BKN20575	FBgn0026431	CG6176	Grip75	Grip75	Grip75	Grip75 (Grip75)	2.68
5	147	2.67	G03	sample	sample	222510	256710	111692	135010	239610	34200	123351	23318	0.909	0.903	1.19	1.18	-0.398	-0.409	BKN20806	FBgn0039233	CG7006	CG7006	NA	CG7006	NA (CG7006)	2.67
19	310	2.67	M22	sample	sample	256230	322620	131143	150212	289425	66390	140678	19069	1.02	1.04	1.39	1.3	-0.457	-0.355	BKN28051	FBgn0035318	CG9018	CG9018	NA	CG9018	NA (CG9018)	2.67
8	209	2.67	I17	sample	sample	175230	238010	69480	93950	206620	62780	81715	24470	0.67	0.82	0.908	1.01	-0.51	-0.307	BKN21401	FBgn0010926	CG5824	l(3)07882	lethal (3) 07882	l(3)07882	lethal (3) 07882 (l(3)07882)	2.67
4	166	2.65	G22	sample	sample	190620	266540	70210	99530	228580	75920	84870	29320	0.701	0.843	1.06	0.971	-0.636	-0.191	BKN20719	FBgn0027885	CG6582	Aac11	Aac11	Aac11	Aac11 (Aac11)	2.65
52	232	2.65	J16	sample	sample	181470	209230	72960	104900	195350	27760	88930	31940	0.656	0.636	0.821	0.871	-0.316	-0.475	BKN46112	FBgn0004573	CG12073	5-HT7	Serotonin receptor 7	5-HT7	Serotonin receptor 7 (5-HT7)	2.65
51	297	2.65	M09	sample	sample	210280	244000	138098	162744	227140	33720	150421	24646	0.902	0.866	1.19	1.12	-0.428	-0.375	BKN45461	FBgn0051465	CG31465	CG31465	NA	CG31465	NA (CG31465)	2.65
5	199	2.64	I07	sample	sample	211010	270870	106365	141138	240940	59860	123752	34773	0.862	0.953	1.13	1.23	-0.404	-0.396	BKN20820	FBgn0039691	CG1972	IntS11	Integrator 11	IntS11	Integrator 11 (IntS11)	2.64
20	322	2.64	N10	sample	sample	256060	323650	90740	117420	289855	67590	104080	26680	0.887	0.909	1.14	1.2	-0.375	-0.42	BKN29773	FBgn0263934	CG43722	esn	espinas	esn	espinas (esn)	2.64
57	206	2.64	I14	sample	sample	205410	238460	131119	159249	221935	33050	145184	28130	0.871	0.845	1.17	1.11	-0.415	-0.383	BKN50919	FBgn0015801	CG2928	Reg-5	Rhythmically expressed gene 5	Reg-5	Rhythmically expressed gene 5 (Reg-5)	2.64
16	275	2.64	L11	sample	sample	213210	230820	78970	89790	222015	17610	84380	10820	0.704	0.653	0.871	0.891	-0.321	-0.466	BKN25922	FBgn0027795	CG14785	CG14785	NA	CG14785	NA (CG14785)	2.64
22	221	2.63	J05	sample	sample	302970	318980	108380	122840	310975	16010	115610	14460	0.961	0.87	1.19	1.22	-0.293	-0.49	BKN30035	FBgn0259977	CG30445	Tdc1	Tyrosine decarboxylase 1	Tdc1	Tyrosine decarboxylase 1 (Tdc1)	2.63
2	301	2.63	M13	sample	sample	173640	327390	36030	155760	250515	153750	95895	119730	0.64	0.995	0.854	1.39	-0.273	-0.506	BKN20271	FBgn0034964	CG3173	IntS1	Integrator 1	IntS1	Integrator 1 (IntS1)	2.63
54	105	2.62	E09	sample	sample	194320	247570	98480	112580	220945	53250	105530	14100	0.726	0.75	0.97	0.919	-0.467	-0.331	BKN46565	FBgn0033844	CG6016	bbc	bb in a boxcar	bbc	bb in a boxcar (bbc)	2.62
47	29	2.6	B05	sample	sample	189030	178940	118599	118958	183985	-10090	118778	359	0.696	0.559	0.841	0.771	-0.292	-0.483	BKN42115	FBgn0250851	CG33981	CG33981	NA	fab1+CG33981	NA (CG33981)	2.6
1	19	2.6	A19	sample	sample	387040	284240	170632	193782	335640	-102800	182207	23150	1.22	1.07	1.56	1.47	-0.319	-0.458	BKN20010	FBgn0039544	CG12877	CG12877	NA	CG12877	NA (CG12877)	2.6
50	274	2.6	L10	sample	sample	233950	262420	111710	127210	248185	28470	119460	15500	0.779	0.764	1.01	0.984	-0.395	-0.389	BKN45353	FBgn0033961	CG12859	CG12859	NA	CG12859	NA (CG12859)	2.6
7	208	2.59	I16	sample	sample	150280	172720	83383	99255	161500	22440	91319	15872	0.603	0.648	0.791	0.842	-0.403	-0.382	BKN21304	FBgn0026430	CG3917	Grip84	gamma-tubulin ring protein 84	Grip84	gamma-tubulin ring protein 84 (Grip84)	2.59
53	15	2.59	A15	sample	sample	178280	262340	115151	166455	220310	84060	140803	51304	0.802	0.89	1.07	1.17	-0.421	-0.365	BKN46160	FBgn0029514	CG9166	312	312	312	312 (312)	2.59
4	294	2.59	M06	sample	sample	242330	262620	75030	112970	252475	20290	94000	37940	0.892	0.831	1.13	1.1	-0.386	-0.395	BKN20747	FBgn0023527	CG3071	CG3071	NA	CG3071	NA (CG3071)	2.59
5	293	2.59	M05	sample	sample	223940	174490	99040	100967	199215	-49450	100004	1927	0.915	0.614	1.05	0.883	-0.215	-0.547	BKN20843	FBgn0011704	CG8975	RnrS	Ribonucleoside diphosphate reductase small subunit	RnrS	Ribonucleoside diphosphate reductase small subunit (RnrS)	2.59
29	53	2.58	C05	sample	sample	252360	249000	125757	117845	250680	-3360	121801	-7912	1.01	0.817	1.23	1.11	-0.302	-0.469	BKN22895	FBgn0082598	CG8580	akirin	akirin	akirin	akirin (akirin)	2.58
58	125	2.57	F05	sample	sample	198330	234510	90720	111320	216420	36180	101020	20600	0.698	0.698	0.872	0.955	-0.334	-0.437	BKN51371	FBgn0010316	CG1772	dap	dacapo	dap	dacapo (dap)	2.57
2	44	2.57	B20	sample	sample	153860	261750	40120	100560	207805	107890	70340	60440	0.567	0.796	0.951	0.896	-0.603	-0.198	BKN23466	FBgn0038300	CG4203	CG4203	NA	CG4203	NA (CG4203)	2.57
41	35	2.57	B11	sample	sample	225320	235430	113440	140683	230375	10110	127062	27243	0.873	0.857	1.09	1.15	-0.37	-0.403	BKN23078	FBgn0028509	CG31811	cenG1A	centaurin gamma 1A	cenG1A	centaurin gamma 1A (cenG1A)	2.57
51	185	2.56	H17	sample	sample	186250	214310	111369	152821	200280	28060	132095	41452	0.799	0.76	0.963	1.05	-0.293	-0.471	BKN45621	FBgn0038592	CG18599	CG18599	NA	CG18599	NA (CG18599)	2.56
23	239	2.55	J23	sample	sample	183850	226100	112757	106916	204975	42250	109836	-5841	0.774	0.725	1.02	0.934	-0.39	-0.382	BKN30236	FBgn0001114	CG9280	Glt	Glutactin	Glt	Glutactin (Glt)	2.55
27	358	2.55	O22	sample	sample	174020	177060	86196	97783	175540	3040	91989.5	11587	0.671	0.579	0.778	0.816	-0.243	-0.513	BKN29599	FBgn0003886	CG9476	alphaTub85E	alpha-Tubulin at 85E	alphaTub85E	alpha-Tubulin at 85E (alphaTub85E)	2.55
48	28	2.55	B04	sample	sample	222130	226020	115020	102880	224075	3890	108950	-12140	0.732	0.612	0.939	0.789	-0.397	-0.376	BKN42594	FBgn0031992	CG8498	CG8498	NA	CG8498	NA (CG8498)	2.55
37	296	2.55	M08	sample	sample	158100	224640	92049	118790	191370	66540	105420	26741	0.665	0.749	0.888	0.924	-0.435	-0.34	BKN24777	FBgn0262515	CG8029	VhaAC45	Vacuolar H[+] ATPase accessory protein AC45	VhaAC45	Vacuolar H[+] ATPase accessory protein AC45 (VhaAC45)	2.55
17	67	2.55	C19	sample	sample	212220	196780	94156	118407	204500	-15440	106282	24251	0.772	0.631	0.832	0.977	-0.107	-0.631	BKN27510	FBgn0032833	CG10664	CoIV	Cytochrome c oxidase subunit IV	CoIV	Cytochrome c oxidase subunit IV (CoIV)	2.55
59	301	2.54	M13	sample	sample	166540	262730	113296	141294	214635	96190	127295	27998	0.696	0.903	1.04	1.04	-0.586	-0.205	BKN60079	FBgn0004049	CG9764	yrt	yurt	yrt	yurt (yrt)	2.54
60	111	2.53	E15	sample	sample	141500	158880	58950	71910	150190	17380	65430	12960	0.505	0.463	0.638	0.612	-0.357	-0.405	BKN60416	FBgn0003205	CG9375	Ras85D	Ras oncogene at 85D	Ras85D	Ras oncogene at 85D (Ras85D)	2.53
38	39	2.53	B15	sample	sample	276780	291740	97730	128590	284260	14960	113160	30860	1.04	0.798	1.14	1.18	-0.135	-0.602	BKN33064	FBgn0037845	CG14694	CG14694	NA	CG14694	NA (CG14694)	2.53
3	173	2.53	H05	sample	sample	3950	210670	1927	118778	107310	206720	60352.5	116851	0.0142	0.725	0.0164	0.923	NA	-0.361	BKN23591	FBgn0045843	CG2595	RacGAP84C	RacGAP84C	RacGAP84C	RacGAP84C (RacGAP84C)	2.53
58	254	2.53	K14	sample	sample	182650	217080	82970	102750	199865	34430	92860	19780	0.643	0.646	0.797	0.881	-0.324	-0.433	BKN51315	FBgn0003256	CG12559	rl	rolled	rl	rolled (rl)	2.53
50	326	2.53	N14	sample	sample	214650	271490	99250	133560	243070	56840	116405	34310	0.714	0.791	0.901	1.03	-0.349	-0.41	BKN45367	FBgn0024232	CG18471	gprs	gprs	gprs	gprs (gprs)	2.53
22	33	2.53	B09	sample	sample	315860	347160	116260	127660	331510	31300	121960	11400	1	0.947	1.28	1.27	-0.334	-0.423	BKN29989	FBgn0035621	CG10591	CG10591	NA	CG10591	NA (CG10591)	2.53
34	228	2.52	J12	sample	sample	185080	309240	86750	101800	247160	124160	94275	15050	0.7	0.816	1.02	0.927	-0.569	-0.215	BKN32438	FBgn0052570	CG32570	TwdlY	TweedleY	TwdlY	TweedleY (TwdlY)	2.52
17	360	2.52	O24	sample	sample	218010	253940	119497	126068	235975	35930	122782	6571	0.793	0.815	1.06	1.04	-0.412	-0.353	BKN27680	FBgn0000064	CG6058	Ald	Aldolase	Ald	Aldolase (Ald)	2.52
52	233	2.52	J17	sample	sample	175390	221020	71200	107060	198205	45630	89130	35860	0.634	0.672	0.801	0.889	-0.33	-0.426	BKN46017	FBgn0036862	CG9619	Gbs-76A	Glycogen binding subunit 76A	Gbs-76A	Glycogen binding subunit 76A (Gbs-76A)	2.52
57	205	2.52	I13	sample	sample	219370	261120	138780	171770	240245	41750	155275	32990	0.931	0.926	1.24	1.2	-0.402	-0.361	BKN50823	FBgn0015765	CG5475	Mpk2	Mpk2	Mpk2	Mpk2 (Mpk2)	2.52
53	262	2.52	K22	sample	sample	182260	219000	107562	148344	200630	36740	127953	40782	0.82	0.743	0.998	1.04	-0.291	-0.459	BKN46319	FBgn0030834	CG8675	CG8675	NA	CG8675	NA (CG8675)	2.52
26	206	2.51	I14	sample	sample	266110	248800	86530	87440	257455	-17310	86985	910	0.838	0.664	0.983	0.917	-0.263	-0.483	BKN29367	FBgn0027581	CG6191	CG6191	NA	CG6191	NA (CG6191)	2.51
1	53	2.51	C05	sample	sample	220440	205620	97292	137571	213030	-14820	117432	40279	0.697	0.775	0.887	1.04	-0.321	-0.431	BKN20015	FBgn0052409	CG32409	CG32409	NA	CG32409	NA (CG32409)	2.51
54	103	2.51	E07	sample	sample	221730	302060	113250	133460	261895	80330	123355	20210	0.828	0.915	1.12	1.09	-0.478	-0.29	BKN46564	FBgn0261955	CG3861	kdn	knockdown	kdn	knockdown (kdn)	2.51
12	257	2.5	K17	sample	sample	218620	317950	86530	104120	268285	99330	95325	17590	0.77	0.919	1.04	1.13	-0.462	-0.303	BKN22373	FBgn0046687	CG3171	Tre1	Trapped in endoderm 1	Tre1	Trapped in endoderm 1 (Tre1)	2.5
6	109	2.5	E13	sample	sample	208290	232210	70760	82110	220250	23920	76435	11350	0.741	0.709	0.97	0.893	-0.415	-0.344	BKN20991	FBgn0030208	CG2890	PPP4R2r	Protein phosphatase 4 regulatory subunit 2-related protein	PPP4R2r	Protein phosphatase 4 regulatory subunit 2-related protein (PPP4R2r)	2.5
42	110	2.49	E14	sample	sample	200050	307670	103450	134530	253860	107620	118990	31080	0.783	0.944	1.05	1.14	-0.457	-0.306	BKN40127	FBgn0061359	CG33671	CG33671	NA	spt4+CG33671+CG33672	NA (CG33671)	2.49
24	117	2.49	E21	sample	sample	204170	162520	63000	69340	183345	-41650	66170	6340	0.669	0.508	0.748	0.75	-0.177	-0.554	BKN28867	FBgn0027493	CG17273	CG17273	NA	CG17273	NA (CG17273)	2.49
8	111	2.49	E15	sample	sample	310090	359250	118950	141060	334670	49160	130005	22110	1.19	1.24	1.56	1.51	-0.462	-0.3	BKN21376	FBgn0261792	CG5454	snRNP-U1-C	small ribonucleoprotein particle U1 subunit C	snRNP-U1-C	small ribonucleoprotein particle U1 subunit C (snRNP-U1-C)	2.49
27	151	2.48	G07	sample	sample	461060	436230	238466	228603	448645	-24830	233534	-9863	1.78	1.43	2.15	1.91	-0.306	-0.437	BKN29448	FBgn0022943	CG12357	Cbp20	cap binding protein 20	Cbp20	cap binding protein 20 (Cbp20)	2.48
59	189	2.48	H21	sample	sample	144550	212790	82425	132209	178670	68240	107317	49784	0.604	0.732	0.757	0.974	-0.331	-0.413	BKN60239	FBgn0030208	CG2890	PPP4R2r	Protein phosphatase 4 regulatory subunit 2-related protein	PPP4R2r	Protein phosphatase 4 regulatory subunit 2-related protein (PPP4R2r)	2.48
22	255	2.48	K15	sample	sample	231440	240990	81550	91290	236215	9550	86420	9740	0.734	0.657	0.895	0.91	-0.271	-0.466	BKN28516	FBgn0023211	CG9291	Elongin-C	Elongin C	Elongin-C	Elongin C (Elongin-C)	2.48
19	289	2.48	M01	sample	sample	293250	281850	133106	140671	287550	-11400	136888	7565	1.17	0.905	1.41	1.22	-0.283	-0.455	BKN27945	FBgn0024558	CG31289	Dph5	Diphthamide methyltransferase	Dph5	Diphthamide methyltransferase (Dph5)	2.48
53	189	2.48	H21	sample	sample	250850	323130	153252	210660	286990	72280	181956	57408	1.13	1.1	1.42	1.48	-0.341	-0.404	BKN46391	FBgn0000043	CG12051	Act42A	Actin 42A	Act42A	Actin 42A (Act42A)	2.48
18	109	2.47	E13	sample	sample	378940	406590	134700	142640	392765	27650	138670	7940	1.21	1.15	1.51	1.51	-0.339	-0.404	BKN27711	FBgn0011640	CG8597	lark	lark	lark	lark (lark)	2.47
53	159	2.47	G15	sample	sample	145090	195600	92911	122142	170345	50510	107526	29231	0.652	0.664	0.862	0.858	-0.409	-0.342	BKN46196	FBgn0029161	CG9131	slmo	slowmo	CG34179+slmo	slowmo (slmo)	2.47
8	133	2.47	F13	sample	sample	234350	250000	86760	100840	242175	15650	93800	14080	0.896	0.861	1.13	1.08	-0.411	-0.339	BKN24639	FBgn0015602	CG10159	BEAF-32	Boundary element-associated factor of 32kD	BEAF-32	Boundary element-associated factor of 32kD (BEAF-32)	2.47
2	154	2.46	G10	sample	sample	184880	223810	42170	94800	204345	38930	68485	52630	0.682	0.68	1	0.844	-0.41	-0.339	BKN20329	FBgn0001220	CG8542	Hsc70-5	Heat shock protein cognate 5	Hsc70-5	Heat shock protein cognate 5 (Hsc70-5)	2.46
50	152	2.46	G08	sample	sample	227610	238380	107100	113970	232995	10770	110535	6870	0.758	0.694	0.972	0.882	-0.374	-0.369	BKN45136	FBgn0038388	CG4287	CG4287	NA	CG4287	NA (CG4287)	2.46
31	349	2.46	O13	sample	sample	183480	248780	91774	141414	216130	65300	116594	49640	0.806	0.738	0.928	1.05	-0.206	-0.518	BKN33531	NA	NA	NA	NA	NA	BKN33531	2.46
17	322	2.45	N10	sample	sample	174640	226500	96813	109777	200570	51860	103295	12964	0.636	0.727	0.855	0.906	-0.428	-0.319	BKN26893	FBgn0031696	CG14030	Bub1	Bub1 homologue	Bub1	Bub1 homologue (Bub1)	2.45
56	111	2.45	E15	sample	sample	197920	281280	91880	124680	239600	83360	108280	32800	0.735	0.872	0.987	1.07	-0.438	-0.31	BKN50416	FBgn0003079	CG2845	phl	pole hole	phl	pole hole (phl)	2.45
14	64	2.45	C16	sample	sample	224830	374050	89360	118670	299440	149220	104015	29310	0.641	0.986	0.923	1.17	-0.516	-0.239	BKN22996	FBgn0250753	CG2922	exba	extra bases	exba	extra bases (exba)	2.45
49	194	2.45	I02	pc	pc	182350	232740	127421	164791	207545	50390	146106	37370	0.726	0.787	0.9	1.02	-0.351	-0.386	NA	NA	NA	NA	NA	NA	pc	2.45
4	76	2.44	D04	sample	sample	291750	317100	94140	127590	304425	25350	110865	33450	1.07	1	1.42	1.24	-0.445	-0.299	BKN23854	FBgn0052816	CG32816	CG32816	NA	CG32816	NA (CG32816)	2.44
12	319	2.43	N07	sample	sample	230550	270750	83000	95160	250650	40200	89080	12160	0.812	0.782	0.996	1.03	-0.325	-0.405	BKN25740	FBgn0260938	CG9056	tay	tay bridge	tay	tay bridge (tay)	2.43
1	194	2.43	I02	pc	pc	192270	184460	73448	138038	188365	-7810	105743	64590	0.608	0.695	0.67	1.05	-0.112	-0.592	NA	NA	NA	NA	NA	NA	pc	2.43
31	236	2.42	J20	sample	sample	205960	242240	101769	138230	224100	36280	120000	36461	0.905	0.719	1.03	1.02	-0.189	-0.524	BKN31866	FBgn0052418	CG32418	vito	viriato	vito	viriato (vito)	2.42
4	106	2.42	E10	sample	sample	281490	254790	89310	103810	268140	-26700	96560	14500	1.04	0.806	1.35	1.01	-0.421	-0.317	BKN20701	FBgn0037561	CG9630	CG9630	NA	CG9630	NA (CG9630)	2.42
24	64	2.42	C16	sample	sample	332310	344030	117220	128510	338170	11720	122865	11290	1.09	1.07	1.39	1.39	-0.37	-0.362	BKN28948	FBgn0010909	CG16973	msn	misshapen	msn	misshapen (msn)	2.42
55	106	2.42	E10	sample	sample	200960	305100	136458	169986	253030	104140	153222	33528	0.865	1.07	1.25	1.24	-0.544	-0.207	BKN50125	FBgn0020767	CG10155	Spred	Sprouty-related protein with EVH-1 domain	Spred	Sprouty-related protein with EVH-1 domain (Spred)	2.42
22	349	2.42	O13	sample	sample	216720	247520	84080	85020	232120	30800	84550	940	0.687	0.675	0.923	0.848	-0.41	-0.325	BKN28539	FBgn0038271	CG3731	CG3731	NA	CG3731	NA (CG3731)	2.42
17	238	2.41	J22	sample	sample	239610	297450	130353	145447	268530	57840	137900	15094	0.872	0.954	1.15	1.2	-0.401	-0.332	BKN26875	FBgn0263144	CG8276	bin3	bicoid-interacting protein 3	bin3	bicoid-interacting protein 3 (bin3)	2.41
59	329	2.41	N17	sample	sample	158490	214660	97484	122956	186575	56170	110220	25472	0.662	0.738	0.895	0.906	-0.441	-0.296	BKN60273	FBgn0003138	CG9181	Ptp61F	Protein tyrosine phosphatase 61F	Ptp61F	Protein tyrosine phosphatase 61F (Ptp61F)	2.41
37	69	2.41	C21	barcode	barcode	251630	256290	134866	141833	253960	4660	138350	6967	1.06	0.854	1.3	1.1	-0.316	-0.406	NA	NA	NA	NA	NA	NA	barcode	2.41
38	85	2.4	D13	sample	sample	247520	251130	87190	108160	249325	3610	97675	20970	0.929	0.687	1.01	0.993	-0.132	-0.569	BKN33075	FBgn0040977	NA	CG15292	NA	NA	NA (CG15292)	2.4
44	210	2.4	I18	sample	sample	265840	267480	113820	120880	266660	1640	117350	7060	0.828	0.795	1.05	1.02	-0.336	-0.387	BKN40921	FBgn0085464	CG34435	CG34435	NA	CG34435	NA (CG34435)	2.4
26	108	2.4	E12	sample	sample	268540	259160	90350	86420	263850	-9380	88385	-3930	0.846	0.692	1.03	0.907	-0.312	-0.407	BKN29342	FBgn0034231	CG11419	Apc10	Anaphase promoting complex subunit 10	Apc10	Anaphase promoting complex subunit 10 (Apc10)	2.4
19	241	2.4	K01	sample	sample	274970	297470	129408	141414	286220	22500	135411	12006	1.09	0.955	1.37	1.22	-0.336	-0.385	BKN27933	FBgn0032032	CG17294	CG17294	NA	CG17294	NA (CG17294)	2.4
58	158	2.39	G14	sample	sample	243810	329780	125420	136110	286795	85970	130765	10690	0.858	0.981	1.2	1.17	-0.504	-0.235	BKN51291	FBgn0046322	CG33338	p38c	p38c	p38c	p38c (p38c)	2.39
4	14	2.39	A14	sample	sample	283760	293100	88970	119850	288430	9340	104410	30880	1.04	0.927	1.35	1.17	-0.404	-0.322	BKN20679	FBgn0036686	CG7728	CG7728	NA	CG7728	NA (CG7728)	2.39
44	224	2.38	J08	sample	sample	203240	186200	81120	89220	194720	-17040	85170	8100	0.633	0.554	0.75	0.755	-0.235	-0.471	BKN41108	FBgn0058042	CG40042	CG40042	NA	CG40042	NA (CG40042)	2.38
21	350	2.38	O14	sample	sample	215900	320430	117893	140839	268165	104530	129366	22946	0.863	1.01	1.16	1.21	-0.452	-0.279	BKN28443	FBgn0027619	CG12131	Adam	Adam	Adam	Adam (Adam)	2.38
56	224	2.38	J08	sample	sample	172050	188970	72930	89610	180510	16920	81270	16680	0.639	0.586	0.783	0.768	-0.307	-0.407	BKN50724	FBgn0035142	CG17090	hipk	homeodomain interacting protein kinase	hipk	homeodomain interacting protein kinase (hipk)	2.38
50	64	2.38	C16	sample	sample	238500	310550	120240	137560	274525	72050	128900	17320	0.794	0.904	1.09	1.06	-0.474	-0.259	BKN45116	FBgn0030098	CG12057	CG12057	NA	CG12057	NA (CG12057)	2.38
51	106	2.38	E10	sample	sample	93930	128720	61382	81719	111325	34790	71550.5	20337	0.403	0.457	0.531	0.56	-0.421	-0.304	BKN45509	FBgn0035173	CG13907	CG13907	NA	CG13907	NA (CG13907)	2.38
56	306	2.37	M18	sample	sample	234000	282950	99050	133980	258475	48950	116515	34930	0.869	0.877	1.06	1.15	-0.305	-0.405	BKN50561	FBgn0023083	CG7693	fray	frayed	fray	frayed (fray)	2.37
23	293	2.36	M05	sample	sample	181390	258980	112937	116336	220185	77590	114636	3399	0.764	0.831	1.02	1.02	-0.412	-0.308	BKN28715	FBgn0033341	CG13746	MrgBP	MrgBP	MrgBP	MrgBP (MrgBP)	2.36
40	330	2.36	N18	sample	sample	278010	320840	104720	121600	299425	42830	113160	16880	0.902	0.94	1.2	1.16	-0.415	-0.305	BKN22097	FBgn0036134	CG11799	fd68A	forkhead domain 68A	fd68A	forkhead domain 68A (fd68A)	2.36
12	166	2.36	G22	sample	sample	219090	250610	80930	84870	234850	31520	82900	3940	0.771	0.724	0.971	0.922	-0.362	-0.352	BKN22447	FBgn0031873	CG9207	Gas41	Gas41	NA	Gas41 (Gas41)	2.36
59	226	2.36	J10	sample	sample	175800	223390	104462	130665	199595	47590	117564	26203	0.734	0.768	0.959	0.963	-0.391	-0.326	BKN60341	FBgn0036448	CG9311	mop	myopic	mop	myopic (mop)	2.36
5	297	2.36	M09	sample	sample	214440	252050	103600	128929	233245	37610	116264	25329	0.876	0.887	1.1	1.13	-0.342	-0.369	BKN20845	FBgn0027835	CG5170	Dp1	Dodeca-satellite-binding protein 1	Dp1	Dodeca-satellite-binding protein 1 (Dp1)	2.36
25	305	2.36	M17	sample	sample	202400	289120	107933	133669	245760	86720	120801	25736	0.806	0.824	1	1.06	-0.334	-0.376	BKN29105	FBgn0002283	CG4195	l(3)73Ah	lethal (3) 73Ah	l(3)73Ah	lethal (3) 73Ah (l(3)73Ah)	2.36
38	208	2.35	I16	sample	sample	241050	241040	83420	104390	241045	-10	93905	20970	0.904	0.659	0.971	0.958	-0.106	-0.577	BKN30129	FBgn0034865	CG3569	Or59b	Odorant receptor 59b	Or59b	Odorant receptor 59b (Or59b)	2.35
57	156	2.35	G12	sample	sample	202000	246320	126068	158638	224160	44320	142353	32570	0.857	0.873	1.12	1.11	-0.383	-0.331	BKN50906	FBgn0036723	CG12229	CG12229	NA	CG12229	NA (CG12229)	2.35
16	69	2.35	C21	sample	sample	158050	33080	60860	23930	95565	-124970	42395	-36930	0.522	0.0935	0.671	0.237	-0.378	NA	BKN22135	FBgn0035437	CG11526	CG11526	NA	CG11526	NA (CG11526)	2.35
15	317	2.35	N05	sample	sample	234800	200720	117881	104558	217760	-34080	111220	-13323	0.858	0.647	1.02	0.868	-0.253	-0.446	BKN27371	FBgn0263006	CG3725	Ca-P60A	Calcium ATPase at 60A	Ca-P60A	Calcium ATPase at 60A (Ca-P60A)	2.35
22	315	2.35	N03	sample	sample	334920	388230	123040	138030	361575	53310	130535	14990	1.06	1.06	1.35	1.38	-0.331	-0.375	BKN30058	FBgn0040260	CG17932	Ugt36Bc	Ugt36Bc	Ugt36Bc	Ugt36Bc (Ugt36Bc)	2.35
21	278	2.34	L14	sample	sample	203950	253430	100656	120861	228690	49480	110758	20205	0.815	0.798	0.989	1.04	-0.306	-0.397	BKN29955	FBgn0036598	CG4982	CG4982	NA	CG4982	NA (CG4982)	2.34
53	108	2.34	E12	sample	sample	119800	187240	75387	115654	153520	67440	95520.5	40267	0.539	0.635	0.699	0.813	-0.384	-0.326	BKN46278	FBgn0030710	CG8924	CG8924	NA	CG8924	NA (CG8924)	2.34
16	80	2.34	D08	sample	sample	273410	279890	104040	100210	276650	6480	102125	-3830	0.903	0.791	1.15	0.994	-0.36	-0.346	BKN26160	FBgn0025827	CG6421	CG6421	NA	CG6421	NA (CG6421)	2.34
50	278	2.33	L14	sample	sample	242580	294340	111550	140010	268460	51760	125780	28460	0.807	0.857	1.01	1.08	-0.341	-0.362	BKN45355	FBgn0031976	CG7367	CG7367	NA	CG7367	NA (CG7367)	2.33
47	193	2.33	I01	sample	sample	276560	319240	184506	190538	297900	42680	187522	6032	1.02	0.997	1.31	1.23	-0.38	-0.327	BKN41969	FBgn0051647	CR31647	CR31647	NA	CR31647	NA (CR31647)	2.33
39	199	2.33	I07	sample	sample	233740	249710	123842	143353	241725	15970	133598	19511	1.07	0.875	1.23	1.19	-0.229	-0.462	BKN30897	FBgn0250842	CG17575	CG17575	NA	CG17575	NA (CG17575)	2.33
38	80	2.33	D08	sample	sample	238820	262420	85280	109980	250620	23600	97630	24700	0.896	0.717	0.992	1.01	-0.151	-0.53	BKN33168	FBgn0038978	CG7045	CG7045	NA	CG7045	NA (CG7045)	2.33
52	54	2.32	C06	sample	sample	239400	300260	102480	133370	269830	60860	117925	30890	0.865	0.913	1.15	1.11	-0.407	-0.301	BKN45879	FBgn0034918	CG30176	wibg	within bgcn	wibg	within bgcn (wibg)	2.32
40	151	2.32	G07	sample	sample	289000	287130	97420	119050	288065	-1870	108235	21630	0.938	0.841	1.11	1.13	-0.255	-0.435	BKN24936	FBgn0262975	CG43286	cnc	cap-n-collar	cnc	cap-n-collar (cnc)	2.32
1	70	2.32	C22	sample	sample	271370	169780	115786	112698	220575	-101590	114242	-3088	0.859	0.64	1.06	0.855	-0.272	-0.419	BKN20119	FBgn0034089	CG8446	CG8446	NA	CG42837+CG8446	NA (CG8446)	2.32
2	107	2.31	E11	sample	sample	174850	292520	42880	112760	233685	117670	77820	69880	0.645	0.889	1.02	1	-0.514	-0.203	BKN20222	FBgn0261085	CG10617	Syt12	Synaptotagmin 12	Syt12	Synaptotagmin 12 (Syt12)	2.31
19	348	2.31	O12	sample	sample	214110	283830	106892	125936	248970	69720	116414	19044	0.852	0.911	1.13	1.09	-0.421	-0.286	BKN28058	FBgn0038552	CG18012	CG18012	NA	CG18012	NA (CG18012)	2.31
26	301	2.31	M13	sample	sample	228720	294010	83810	89250	261365	65290	86530	5440	0.72	0.785	0.952	0.936	-0.435	-0.272	BKN29295	FBgn0000395	CG15671	cv-2	crossveinless 2	cv-2	crossveinless 2 (cv-2)	2.31
31	214	2.31	I22	sample	sample	199810	298490	116205	144059	249150	98680	130132	27854	0.878	0.886	1.17	1.07	-0.424	-0.282	BKN33595	NA	NA	NA	NA	NA	BKN33595	2.31
11	216	2.31	I24	sample	sample	300030	313490	166479	153599	306760	13460	160039	-12880	1.2	1.11	1.54	1.42	-0.339	-0.357	BKN22268	FBgn0086613	CG31212	Ino80	Ino80	Ino80	Ino80 (Ino80)	2.31
23	36	2.31	B12	sample	sample	240130	248830	121771	132616	244480	8700	127194	10845	1.01	0.798	1.1	1.16	-0.116	-0.555	BKN30278	FBgn0011556	CG12387	zetaTry	zetaTrypsin	zetaTry	zetaTrypsin (zetaTry)	2.31
53	30	2.3	B06	sample	sample	191310	251810	118156	156939	221560	60500	137548	38783	0.86	0.854	1.1	1.1	-0.357	-0.339	BKN46443	FBgn0031440	CG15395	CG15395	NA	CG15395	NA (CG15395)	2.3
24	209	2.3	I17	sample	sample	245500	257260	83440	96920	251380	11760	90180	13480	0.805	0.804	0.991	1.05	-0.317	-0.374	BKN28889	FBgn0029929	CG4593	CG4593	NA	CG4593	NA (CG4593)	2.3
52	34	2.3	B10	sample	sample	203290	209930	77140	103300	206610	6640	90220	26160	0.735	0.638	0.868	0.858	-0.233	-0.448	BKN46061	FBgn0003710	CG1232	tipE	temperature-induced paralytic E	tipE	temperature-induced paralytic E (tipE)	2.3
56	304	2.3	M16	sample	sample	165400	174100	70690	80550	169750	8700	75620	9860	0.614	0.54	0.759	0.69	-0.319	-0.372	BKN50560	FBgn0015402	CG2899	ksr	kinase suppressor of ras	ksr	kinase suppressor of ras (ksr)	2.3
22	93	2.29	D21	sample	sample	218890	229130	76240	84530	224010	10240	80385	8290	0.694	0.625	0.837	0.843	-0.255	-0.428	BKN30007	FBgn0026088	CG14818	CG14818	NA	CG14818+CG14805	NA (CG14818)	2.29
5	274	2.29	L10	sample	sample	218240	232660	100141	122872	225450	14420	111506	22731	0.891	0.818	1.06	1.07	-0.268	-0.415	BKN24097	FBgn0028470	CG5208	Patr-1	Protein associated with topo II related - 1	Patr-1	Protein associated with topo II related - 1 (Patr-1)	2.29
53	318	2.28	N06	sample	sample	169370	186860	100751	120011	178115	17490	110381	19260	0.762	0.634	0.935	0.843	-0.302	-0.383	BKN46515	FBgn0031657	CG3756	CG3756	NA	CG3756	NA (CG3756)	2.28
47	112	2.28	E16	sample	sample	222840	262160	144466	158974	242500	39320	151720	14508	0.82	0.819	1.02	1.03	-0.339	-0.35	BKN42048	FBgn0001168	CG6494	h	hairy	h	hairy (h)	2.28
27	108	2.28	E12	sample	sample	181560	253150	99315	121280	217355	71590	110298	21965	0.7	0.828	0.896	1.01	-0.386	-0.307	BKN29534	FBgn0029531	CG13362	CG13362	NA	CG13362	NA (CG13362)	2.28
52	182	2.28	H14	sample	sample	229260	268610	92860	124300	248935	39350	108580	31440	0.829	0.817	1.04	1.03	-0.327	-0.36	BKN46099	FBgn0014391	CG9032	sun	stunted	sun	stunted (sun)	2.28
52	228	2.28	J12	sample	sample	314090	364480	126840	169080	339285	50390	147960	42240	1.14	1.11	1.43	1.4	-0.323	-0.363	BKN46110	FBgn0037648	CG11975	CG11975	NA	CG11975	NA (CG11975)	2.28
53	335	2.28	N23	sample	sample	99510	123980	59012	79744	111745	24470	69378	20732	0.447	0.421	0.547	0.56	-0.298	-0.385	BKN46428	FBgn0031001	CG7884	CG7884	NA	CG7884	NA (CG7884)	2.28
52	236	2.27	J20	sample	sample	209930	288430	95790	119840	249180	78500	107815	24050	0.759	0.877	1.08	0.995	-0.499	-0.204	BKN46114	FBgn0262684	CG43154	CG43154	NA	CG43154	NA (CG43154)	2.27
52	375	2.27	P15	sample	sample	158750	210510	70120	89990	184630	51760	80055	19870	0.574	0.64	0.789	0.747	-0.452	-0.245	BKN46052	FBgn0016131	CG5072	Cdk4	Cyclin-dependent kinase 4	Cdk4	Cyclin-dependent kinase 4 (Cdk4)	2.27
22	28	2.27	B04	sample	sample	283090	290040	96140	108880	286565	6950	102510	12740	0.898	0.791	1.06	1.09	-0.218	-0.453	BKN30082	FBgn0004514	CG7485	Oct-TyrR	Octopamine-Tyramine receptor	TyrR	Octopamine-Tyramine receptor (Oct-TyrR)	2.27
4	115	2.27	E19	sample	sample	212890	264550	72500	98160	238720	51660	85330	25660	0.783	0.837	1.1	0.958	-0.523	-0.182	BKN20610	FBgn0015296	CG3715	Shc	SHC-adaptor protein	Shc	SHC-adaptor protein (Shc)	2.27
43	126	2.27	F06	sample	sample	192570	343200	123207	185762	267885	150630	154484	62555	0.763	1.06	0.993	1.31	-0.395	-0.296	BKN40699	FBgn0032781	CG9987	CG9987	NA	CG9987	NA (CG9987)	2.27
44	296	2.27	M08	sample	sample	344120	285290	130010	140270	314705	-58830	135140	10260	1.07	0.848	1.2	1.19	-0.156	-0.508	BKN40940	FBgn0053147	CG33147	Hs3st-A	Heparan sulfate 3-O sulfotransferase-A	Hs3st-A	Heparan sulfate 3-O sulfotransferase-A (Hs3st-A)	2.27
28	232	2.27	J16	sample	sample	232680	255560	82660	89750	244120	22880	86205	7090	0.792	0.743	1	0.925	-0.353	-0.333	BKN31288	FBgn0000546	CG1765	EcR	Ecdysone receptor	EcR	Ecdysone receptor (EcR)	2.27
1	41	2.26	B17	sample	sample	227600	205690	94671	138098	216645	-21910	116384	43427	0.72	0.775	0.863	1.05	-0.235	-0.436	BKN23177	FBgn0033065	CG8345	Cyp6w1	Cyp6w1	Cyp6w1	Cyp6w1 (Cyp6w1)	2.26
17	149	2.25	G05	sample	sample	253740	243010	129839	121627	248375	-10730	125733	-8212	0.924	0.78	1.15	1	-0.313	-0.365	BKN27527	FBgn0016754	CG13598	sba	six-banded	sba	six-banded (sba)	2.25
51	179	2.25	H11	sample	sample	181290	202670	104953	139822	191980	21380	122388	34869	0.777	0.719	0.907	0.958	-0.246	-0.424	BKN45618	FBgn0035481	CG12605	CG12605	NA	CG12605	NA (CG12605)	2.25
53	248	2.25	K08	sample	sample	243770	336200	159955	196655	289985	92430	178305	36700	1.1	1.14	1.48	1.38	-0.444	-0.248	BKN46312	FBgn0032835	CG16772	CG16772	NA	CG16772	NA (CG16772)	2.25
50	108	2.25	E12	sample	sample	260140	280250	113780	137190	270195	20110	125485	23410	0.866	0.816	1.03	1.06	-0.269	-0.403	BKN45126	FBgn0038887	CG7907	CG7907	NA	CG7907	NA (CG7907)	2.25
55	229	2.25	J13	sample	sample	236490	271630	143999	161212	254060	35140	152606	17213	1.02	0.95	1.32	1.18	-0.387	-0.298	BKN50247	FBgn0261984	CG4583	Ire1	Inositol-requiring enzyme-1	Ire1	Inositol-requiring enzyme-1 (Ire1)	2.25
6	343	2.25	O07	sample	sample	123500	128400	40410	45240	125950	4900	42825	4830	0.439	0.392	0.554	0.492	-0.361	NA	BKN21048	FBgn0011708	CG4214	Syx5	Syntaxin 5	Syx5	Syntaxin 5 (Syx5)	2.25
37	261	2.24	K21	sample	sample	154000	256260	84221	134950	205130	102260	109586	50729	0.647	0.854	0.813	1.05	-0.345	-0.334	BKN21117	FBgn0036570	CG5222	IntS9	Integrator 9	IntS9	Integrator 9 (IntS9)	2.24
11	291	2.24	M03	sample	sample	195500	232500	107275	113583	214000	37000	110429	6308	0.783	0.822	0.991	1.05	-0.323	-0.353	BKN21994	FBgn0013717	CG4166	not	non-stop	not	non-stop (not)	2.24
9	29	2.24	B05	sample	sample	271890	238270	143676	112578	255080	-33620	128127	-31098	1.13	0.991	1.38	1.26	-0.307	-0.366	BKN24803	FBgn0003701	CG5785	thr	three rows	thr	three rows (thr)	2.24
9	44	2.23	B20	sample	sample	166840	193580	100859	81049	180210	26740	90954	-19810	0.692	0.805	0.969	0.908	-0.501	-0.192	BKN25002	FBgn0003209	CG12437	raw	raw	raw	raw (raw)	2.23
50	111	2.23	E15	sample	sample	293000	343420	134090	160750	318210	50420	147420	26660	0.975	1	1.22	1.24	-0.334	-0.339	BKN45032	FBgn0031464	CG3131	Duox	Dual oxidase	Duox	Dual oxidase (Duox)	2.23
51	298	2.23	M10	sample	sample	199280	213770	121771	139869	206525	14490	130820	18098	0.854	0.759	1.05	0.958	-0.324	-0.347	BKN45557	FBgn0053995	CG33995	CG33995	NA	CG33995+CG31919	NA (CG33995)	2.23
46	108	2.23	E12	sample	sample	222160	317150	100860	126280	269655	94990	113570	25420	0.736	0.882	0.97	1.04	-0.43	-0.253	BKN41662	FBgn0054034	CG34034	CG34034	NA	CG34034	NA (CG34034)	2.23
24	248	2.23	K08	sample	sample	200330	208440	70660	74900	204385	8110	72780	4240	0.657	0.651	0.839	0.81	-0.37	-0.306	BKN28992	FBgn0032516	CG9293	CG9293	NA	CG9293	NA (CG9293)	2.23
29	165	2.22	G21	sample	sample	209050	303100	110016	127217	256075	94050	118616	17201	0.833	0.995	1.08	1.2	-0.381	-0.296	BKN22927	FBgn0260985	CG14999	RfC4	Replication factor C subunit 4	RfC4	Replication factor C subunit 4 (RfC4)	2.22
47	160	2.22	G16	sample	sample	228120	261400	147973	156568	244760	33280	152270	8595	0.84	0.817	1.05	1.01	-0.34	-0.332	BKN42060	FBgn0029811	CG4052	Cpr5C	Cuticular protein 5C	Cpr5C	Cuticular protein 5C (Cpr5C)	2.22
23	65	2.22	C17	sample	sample	234050	285930	134267	134303	259990	51880	134285	36	0.986	0.917	1.21	1.17	-0.294	-0.373	BKN28661	FBgn0035754	CG8609	MED4	Mediator complex subunit 4	MED4	Mediator complex subunit 4 (MED4)	2.22
9	209	2.21	I17	sample	sample	139490	166390	80319	72490	152940	26900	76404.5	-7829	0.579	0.692	0.771	0.813	-0.431	-0.249	BKN21593	FBgn0026432	CG5688	Grip163	Grip163	Grip163	Grip163 (Grip163)	2.21
17	68	2.21	C20	sample	sample	230250	231990	105384	127145	231120	1740	116264	21761	0.838	0.744	0.931	1.05	-0.152	-0.496	BKN27606	FBgn0010551	CG15081	l(2)03709	lethal (2) 03709	l(2)03709	lethal (2) 03709 (l(2)03709)	2.21
6	341	2.21	O05	sample	sample	228550	218350	69300	80740	223450	-10200	75020	11440	0.813	0.666	0.95	0.878	-0.251	-0.408	BKN21047	FBgn0026778	CG3240	Rad1	Radiation insensitive 1	Rad1+CG34314	Radiation insensitive 1 (Rad1)	2.21
53	107	2.21	E11	sample	sample	138610	206200	87932	123255	172405	67590	105594	35323	0.623	0.7	0.816	0.866	-0.395	-0.279	BKN46182	FBgn0259227	CG42327	CG42327	NA	CG42327	NA (CG42327)	2.21
27	269	2.21	L05	sample	sample	215290	213370	112781	104714	214330	-1920	108748	-8067	0.83	0.698	1.02	0.873	-0.324	-0.342	BKN31007	FBgn0039129	CG5338	RpS19b	Ribosomal protein S19b	RpS19b	Ribosomal protein S19b (RpS19b)	2.21
57	152	2.21	G08	sample	sample	189180	288580	132771	162696	238880	99400	147734	29925	0.802	1.02	1.18	1.14	-0.552	-0.139	BKN50904	FBgn0027497	CG1098	Madm	MLF1-adaptor molecule	Madm	MLF1-adaptor molecule (Madm)	2.21
44	205	2.2	I13	sample	sample	231760	311610	111680	121870	271685	79850	116775	10190	0.722	0.926	1.03	1.03	-0.507	-0.178	BKN40823	FBgn0023516	CG14815	Pex5	Peroxin 5	Pex5	Peroxin 5 (Pex5)	2.2
43	128	2.2	F08	sample	sample	144960	251890	94934	131766	198425	106930	113350	36832	0.575	0.781	0.765	0.927	-0.429	-0.247	BKN40700	FBgn0040010	CG17493	CG17493	NA	CG17493	NA (CG17493)	2.2
24	331	2.19	N19	sample	sample	252370	319220	96670	105920	285795	66850	101295	9250	0.827	0.997	1.15	1.15	-0.489	-0.191	BKN30450	FBgn0031435	CG9883	CG9883	NA	CG9883	NA (CG9883)	2.19
9	63	2.19	C15	sample	sample	192600	173820	101948	81240	183210	-18780	91594	-20708	0.799	0.723	0.979	0.911	-0.309	-0.35	BKN21556	FBgn0263831	CG10670	Gen	XPG-like endonuclease	Gen	XPG-like endonuclease (Gen)	2.19
45	350	2.19	O14	sample	sample	184830	281880	121388	149673	233355	97050	135530	28285	0.728	0.868	0.991	0.99	-0.481	-0.197	BKN41339	FBgn0083044	CR34637	snoRNA:Psi18S-1397	snoRNA:Psi18S-1397	snoRNA:Psi18S-1397	snoRNA:Psi18S-1397 (snoRNA:Psi18S-1397)	2.19
37	81	2.19	D09	sample	sample	228350	232160	111129	134016	230255	3810	122572	22887	0.96	0.774	1.07	1.04	-0.176	-0.467	BKN32881	FBgn0263097	CG34360	Glut4EF	Glucose transporter 4 enhancer factor	Glut4EF+CG43757	Glucose transporter 4 enhancer factor (Glut4EF)	2.19
53	82	2.18	D10	sample	sample	163960	189320	92660	124751	176640	25360	108706	32091	0.737	0.642	0.86	0.876	-0.229	-0.42	BKN46457	FBgn0039266	CG11791	CG11791	NA	CG11791	NA (CG11791)	2.18
8	149	2.18	G05	sample	sample	199960	223420	72920	86330	211690	23460	79625	13410	0.765	0.77	0.953	0.924	-0.389	-0.277	BKN21383	FBgn0031536	CG3248	Cog3	Cog3	Cog3	Cog3 (Cog3)	2.18
31	226	2.18	J10	sample	sample	251690	292330	123662	159823	272010	40640	141742	36161	1.11	0.867	1.25	1.18	-0.181	-0.462	BKN31861	FBgn0035023	CG13586	itp	ion transport peptide	itp	ion transport peptide (itp)	2.18
43	83	2.17	D11	sample	sample	232530	296600	135500	171243	264565	64070	153372	35743	0.922	0.92	1.09	1.21	-0.26	-0.389	BKN40594	FBgn0052817	CG32817	CG32817	NA	CG32817&CG3176	NA (CG32817)	2.17
50	93	2.17	D21	sample	sample	300440	353530	135770	165460	326985	53090	150615	29690	1	1.03	1.23	1.28	-0.316	-0.338	BKN45215	FBgn0034030	CG8192	CG8192	NA	CG8192	NA (CG8192)	2.17
6	292	2.17	M04	sample	sample	270040	343120	88190	117810	306580	73080	103000	29620	0.961	1.05	1.21	1.28	-0.358	-0.301	BKN21130	FBgn0026207	CG6819	mbo	members only	mbo	members only (mbo)	2.17
55	308	2.17	M20	sample	sample	222090	252850	132867	150032	237470	30760	141450	17165	0.956	0.885	1.22	1.1	-0.361	-0.297	BKN50178	FBgn0033673	CG8298	CG8298	NA	CG8298	NA (CG8298)	2.17
33	182	2.17	H14	sample	sample	170630	261800	97304	129527	216215	91170	113416	32223	0.747	0.793	0.982	0.939	-0.404	-0.259	BKN32235	FBgn0030338	CG15741	CG15741	NA	CG15741	NA (CG15741)	2.17
46	302	2.16	M14	sample	sample	256510	297070	100050	133660	276790	40560	116855	33610	0.85	0.826	0.963	1.1	-0.211	-0.429	BKN41711	FBgn0032311	CG12517	CG12517	NA	CG12517	NA (CG12517)	2.16
4	112	2.16	E16	sample	sample	217310	295880	77870	102740	256595	78570	90305	24870	0.799	0.936	1.18	1	-0.597	-0.087	BKN20704	FBgn0086909	CG31751	CG31751	NA	CG31751	NA (CG31751)	2.16
34	136	2.16	F16	sample	sample	210780	293090	83340	104440	251935	82310	93890	21100	0.797	0.773	0.981	0.951	-0.323	-0.329	BKN32416	FBgn0053468	CG33468	CG33468	NA	CG33468	NA (CG33468)	2.16
48	107	2.16	E11	sample	sample	289660	394970	163370	154020	342315	105310	158695	-9350	0.955	1.07	1.33	1.18	-0.52	-0.152	BKN42334	FBgn0085610	NA	CG41316	NA	NA	NA (CG41316)	2.16
19	148	2.15	G04	sample	sample	122250	127370	57923	59132	124810	5120	58527.5	1209	0.486	0.409	0.614	0.512	-0.345	NA	BKN28006	FBgn0004177	CG7109	mts	microtubule star	mts	microtubule star (mts)	2.15
13	230	2.15	J14	sample	sample	220950	197310	110064	102643	209130	-23640	106354	-7421	0.849	0.577	0.967	0.771	-0.22	-0.417	BKN26007	FBgn0034715	CG3382	Oatp58Db	Organic anion transporting polypeptide 58Db	Oatp58Db	Organic anion transporting polypeptide 58Db (Oatp58Db)	2.15
26	247	2.15	K07	sample	sample	216540	4930	74510	330	110735	-211610	37420	-74180	0.682	0.0132	0.847	0.00346	-0.345	NA	BKN29280	FBgn0034232	CG4866	CG4866	NA	CG4866	NA (CG4866)	2.15
44	349	2.15	O13	sample	sample	283480	254500	108360	120920	268990	-28980	114640	12560	0.883	0.757	1	1.02	-0.173	-0.459	BKN40859	FBgn0085544	NA	CG40955	NA	NA	NA (CG40955)	2.15
1	91	2.15	D19	sample	sample	281440	147220	113739	99159	214330	-134220	106449	-14580	0.89	0.555	1.04	0.752	-0.194	-0.44	BKN23190	FBgn0028379	CG7919	fan	farinelli	fan	farinelli (fan)	2.15
58	114	2.15	E18	sample	sample	188420	242440	91480	100340	215430	54020	95910	8860	0.663	0.721	0.879	0.861	-0.42	-0.239	BKN51281	FBgn0003079	CG2845	phl	pole hole	phl	pole hole (phl)	2.15
52	62	2.14	C14	sample	sample	217180	273190	87470	123630	245185	56010	105550	36160	0.785	0.831	0.984	1.03	-0.319	-0.328	BKN45883	FBgn0030375	CG11356	CG11356	NA	CG11356	NA (CG11356)	2.14
44	294	2.14	M06	sample	sample	200210	246530	84570	107040	223370	46320	95805	22470	0.624	0.733	0.782	0.906	-0.317	-0.329	BKN40939	FBgn0051948	CG31948	CG31948	NA	CG31948	NA (CG31948)	2.14
1	115	2.14	E19	sample	sample	266840	172940	106581	117533	219890	-93900	112057	10952	0.844	0.652	0.972	0.891	-0.177	-0.453	BKN20034	FBgn0027093	CG9020	Aats-arg	Arginyl-tRNA synthetase	Aats-arg	Arginyl-tRNA synthetase (Aats-arg)	2.14
1	69	2.13	C21	sample	sample	258570	223120	116719	135883	240845	-35450	126301	19164	0.818	0.841	1.06	1.03	-0.353	-0.295	BKN20023	FBgn0002962	CG5637	nos	nanos	nos	nanos (nos)	2.13
21	253	2.13	K13	sample	sample	175230	232060	90302	102188	203645	56830	96245	11886	0.701	0.731	0.887	0.876	-0.368	-0.282	BKN28323	FBgn0010612	CG6105	l(2)06225	lethal (2) 06225	l(2)06225	lethal (2) 06225 (l(2)06225)	2.13
50	129	2.13	F09	sample	sample	252670	249790	102920	127200	251230	-2880	115060	24280	0.841	0.727	0.934	0.984	-0.166	-0.46	BKN45221	FBgn0034087	CG8443	clu	clueless	clu	clueless (clu)	2.13
38	231	2.13	J15	sample	sample	202170	263690	76260	101230	232930	61520	88745	24970	0.758	0.721	0.887	0.929	-0.23	-0.403	BKN33112	FBgn0022349	CG1910	CG1910	NA	CG1910	NA (CG1910)	2.13
38	38	2.13	B14	sample	sample	275670	300490	94700	125340	288080	24820	110020	30640	1.03	0.822	1.1	1.15	-0.095	-0.523	BKN33159	FBgn0052299	CG32299	CG32299	NA	CG32299+CG32298	NA (CG32299)	2.13
44	302	2.13	M14	sample	sample	263570	261120	108800	115440	262345	-2450	112120	6640	0.821	0.776	1.01	0.977	-0.283	-0.355	BKN40943	FBgn0058006	CG40006	CG40006	NA	CG40006	NA (CG40006)	2.13
50	200	2.13	I08	sample	sample	171750	258170	89640	105400	214960	86420	97520	15760	0.572	0.752	0.814	0.816	-0.524	-0.141	BKN45148	FBgn0000246	CG17604	c(3)G	crossover suppressor on 3 of Gowen	c(3)G	crossover suppressor on 3 of Gowen (c(3)G)	2.13
43	28	2.13	B04	sample	sample	233480	211920	132795	123806	222700	-21560	128300	-8989	0.926	0.657	1.07	0.871	-0.225	-0.406	BKN40674	FBgn0002565	CG6806	Lsp2	Larval serum protein 2	Lsp2	Larval serum protein 2 (Lsp2)	2.13
57	135	2.12	F15	sample	sample	212600	242850	119748	163630	227725	30250	141689	43882	0.902	0.861	1.07	1.15	-0.235	-0.396	BKN50992	FBgn0028484	CG14992	Ack	Ack	Ack	Ack (Ack)	2.12
20	315	2.12	N03	sample	sample	177310	222880	60990	74900	200095	45570	67945	13910	0.614	0.626	0.767	0.764	-0.332	-0.31	BKN29674	FBgn0004901	CG2867	Prat	Phosphoribosylamidotransferase	Prat	Phosphoribosylamidotransferase (Prat)	2.12
39	54	2.12	C06	sample	sample	183120	241970	108352	120741	212545	58850	114546	12389	0.836	0.847	1.07	1	-0.388	-0.259	BKN33645	NA	NA	NA	NA	NA	BKN33645	2.12
11	8	2.12	A08	sample	sample	266270	299640	156125	134651	282955	33370	145388	-21474	1.07	1.06	1.44	1.24	-0.418	-0.232	BKN22212	FBgn0023515	CG14814	CG14814	NA	CG14814	NA (CG14814)	2.12
42	234	2.11	J18	sample	sample	210320	157150	90120	75320	183735	-53170	82720	-14800	0.823	0.482	0.913	0.641	-0.186	-0.438	BKN40345	FBgn0037881	CG10703	CG10703	NA	CG10703	NA (CG10703)	2.11
17	9	2.11	A09	sample	sample	346780	337950	169842	170920	342365	-8830	170381	1078	1.26	1.08	1.5	1.41	-0.25	-0.38	BKN27493	FBgn0024956	CG7614	Mat1	Mat1	Mat1	Mat1 (Mat1)	2.11
10	236	2.11	J20	sample	sample	225750	293550	90880	94000	259650	67800	92440	3120	0.837	0.928	1.12	1.05	-0.466	-0.187	BKN25434	FBgn0051755	CG31755	SoYb	Sister of Yb	SoYb	Sister of Yb (SoYb)	2.11
5	197	2.11	I05	sample	sample	228550	268680	108580	132652	248615	40130	120616	24072	0.933	0.945	1.15	1.16	-0.318	-0.318	BKN20819	FBgn0001222	CG5748	Hsf	Heat shock factor	Hsf	Heat shock factor (Hsf)	2.11
18	195	2.1	I03	sample	sample	272140	313980	93210	105770	293060	41840	99490	12560	0.867	0.887	1.05	1.12	-0.286	-0.346	BKN27730	FBgn0086361	CG1906	alph	alphabet	alph	alphabet (alph)	2.1
16	204	2.1	I12	sample	sample	220010	221710	83670	75780	220860	1700	79725	-7890	0.726	0.627	0.923	0.752	-0.36	-0.28	BKN25334	FBgn0037533	CG2791	CD98hc	CD98 heavy chain	CD98hc	CD98 heavy chain (CD98hc)	2.1
1	87	2.1	D15	sample	sample	234630	163700	92133	112051	199165	-70930	102092	19918	0.742	0.617	0.84	0.85	-0.152	-0.464	BKN23188	FBgn0029915	CG14434	CG14434	NA	CG14434	NA (CG14434)	2.1
25	128	2.1	F08	sample	sample	204140	280550	106988	125146	242345	76410	116067	18158	0.813	0.8	0.991	0.997	-0.309	-0.325	BKN30684	FBgn0086910	CG6930	l(3)neo38	lethal (3) neo38	l(3)neo38	lethal (3) neo38 (l(3)neo38)	2.1
53	139	2.1	F19	sample	sample	159710	230300	98286	138373	195005	70590	118330	40087	0.718	0.781	0.912	0.972	-0.351	-0.286	BKN46378	FBgn0034454	CG15120	CG15120	NA	CG15120	NA (CG15120)	2.1
53	179	2.1	H11	sample	sample	188660	252540	116576	151157	220600	63880	133866	34581	0.848	0.857	1.08	1.06	-0.357	-0.281	BKN46386	FBgn0005410	CG1903	sno	strawberry notch	sno	strawberry notch (sno)	2.1
58	302	2.1	M14	sample	sample	254430	307850	115010	134400	281140	53420	124705	19390	0.895	0.916	1.1	1.15	-0.317	-0.316	BKN51327	FBgn0045980	CG10951	niki	nimA-like kinase	niki	nimA-like kinase (niki)	2.1
45	199	2.1	I07	sample	sample	198320	205580	110890	123638	201950	7260	117264	12748	0.781	0.633	0.905	0.818	-0.249	-0.377	BKN41204	FBgn0035299	CG11815	CG11815	NA	CG11815	NA (CG11815)	2.1
38	83	2.09	D11	sample	sample	237040	278040	86350	109330	257540	41000	97840	22980	0.889	0.76	1	1	-0.18	-0.438	BKN33074	FBgn0250824	CG33655	CG33655	NA	CG33655	NA (CG33655)	2.09
18	209	2.09	I17	sample	sample	242980	279730	86290	91120	261355	36750	88705	4830	0.774	0.79	0.97	0.967	-0.338	-0.297	BKN27737	FBgn0261955	CG3861	kdn	knockdown	kdn	knockdown (kdn)	2.09
31	117	2.09	E21	sample	sample	360090	445280	189557	224761	402685	85190	207159	35204	1.58	1.32	1.92	1.67	-0.28	-0.347	BKN33475	NA	NA	NA	NA	NA	BKN33475	2.09
16	32	2.09	B08	sample	sample	348550	299500	116760	114300	324025	-49050	115530	-2460	1.15	0.847	1.29	1.13	-0.177	-0.439	BKN26148	FBgn0032223	CG5034	GATAd	GATAd	GATAd	GATAd (GATAd)	2.09
32	104	2.08	E08	sample	sample	232670	267360	79140	113800	250015	34690	96470	34660	0.918	0.764	0.998	1.06	-0.125	-0.484	BKN33660	FBgn0262487	CG43077	CG43077	NA	CG43077	NA (CG43077)	2.08
4	96	2.08	D24	sample	sample	240510	332240	85890	113910	286375	91730	99900	28020	0.885	1.05	1.3	1.11	-0.592	-0.068	BKN23864	FBgn0015774	CG10521	NetB	Netrin-B	NetB	Netrin-B (NetB)	2.08
44	109	2.08	E13	sample	sample	265170	133050	98060	64220	199110	-132120	81140	-33840	0.826	0.396	0.907	0.543	-0.125	-0.482	BKN40799	FBgn0061356	CG18003	CG18003	NA	CG18003+Pex6	NA (CG18003)	2.08
31	198	2.08	I06	sample	sample	201040	285310	104965	144753	243175	84270	124859	39788	0.883	0.847	1.06	1.07	-0.268	-0.354	BKN33587	NA	NA	NA	NA	NA	BKN33587	2.08
2	97	2.08	E01	sample	sample	298080	352560	58020	159240	325320	54480	108630	101220	1.1	1.07	1.38	1.42	-0.181	-0.431	BKN20217	FBgn0037073	CG7338	CG7338	NA	CG7338	NA (CG7338)	2.08
52	137	2.07	F17	sample	sample	224720	260210	87940	119190	242465	35490	103565	31250	0.812	0.791	0.989	0.99	-0.277	-0.345	BKN45993	FBgn0011603	CG15444	ine	inebriated	ine	inebriated (ine)	2.07
42	278	2.07	L14	sample	sample	239700	315860	116750	134000	277780	76160	125375	17250	0.938	0.97	1.18	1.14	-0.37	-0.262	BKN40355	FBgn0022984	CG3584	qkr58E-3	quaking related 58E-3	qkr58E-3	quaking related 58E-3 (qkr58E-3)	2.07
3	357	2.07	O21	sample	sample	220700	243770	119544	131048	232235	23070	125296	11504	0.793	0.839	1.02	1.02	-0.336	-0.292	BKN20479	FBgn0039260	CG6369	Smg6	Smg6	Smg6	Smg6 (Smg6)	2.07
5	102	2.07	E06	sample	sample	241910	295280	113428	146441	268595	53370	129934	33013	0.988	1.04	1.21	1.28	-0.299	-0.324	BKN20891	FBgn0026418	CG6603	Hsc70Cb	Hsc70Cb	Hsc70Cb	Hsc70Cb (Hsc70Cb)	2.07
37	83	2.07	D11	sample	sample	198770	242540	106844	125242	220655	43770	116043	18398	0.836	0.808	1.03	0.974	-0.32	-0.306	BKN32882	FBgn0264449	CG43867	CG43867	NA	CG43867	NA (CG43867)	2.07
46	34	2.07	B10	sample	sample	285550	377020	129100	146000	331285	91470	137550	16900	0.946	1.05	1.24	1.2	-0.424	-0.213	BKN41829	FBgn0052564	CG32564	CG32564	NA	CG32564	NA (CG32564)	2.07
34	113	2.07	E17	sample	sample	216250	331090	83420	118380	273670	114840	100900	34960	0.818	0.873	0.982	1.08	-0.288	-0.334	BKN34049	NA	NA	NA	NA	NA	BKN34049	2.07
23	16	2.07	A16	sample	sample	242780	273480	132472	130234	258130	30700	131353	-2238	1.02	0.877	1.19	1.14	-0.221	-0.393	BKN28744	FBgn0024994	CG2675	Csat	Csat	Csat	Csat (Csat)	2.07
2	347	2.06	O11	sample	sample	183180	225940	31250	114490	204560	42760	72870	83240	0.675	0.687	0.741	1.02	0.009	-0.597	BKN20282	FBgn0033342	CG8258	CG8258	NA	CG8258	NA (CG8258)	2.06
51	257	2.06	K17	sample	sample	222190	276890	135967	175205	249540	54700	155586	39238	0.953	0.983	1.18	1.2	-0.326	-0.299	BKN45453	FBgn0032803	CG13082	CG13082	NA	CG13082	NA (CG13082)	2.06
20	133	2.06	F13	sample	sample	277630	299890	83590	112190	288760	22260	97890	28600	0.962	0.842	1.05	1.14	-0.14	-0.465	BKN29631	FBgn0031462	CG2964	CG2964	NA	CG2964	NA (CG2964)	2.06
52	86	2.06	D14	sample	sample	232270	257750	85070	124970	245010	25480	105020	39900	0.84	0.784	0.957	1.04	-0.182	-0.427	BKN46075	FBgn0036035	CG18178	CG18178	NA	CG18178	NA (CG18178)	2.06
9	112	2.06	E16	sample	sample	158750	165830	85885	74106	162290	7080	79995.5	-11779	0.659	0.69	0.825	0.831	-0.341	-0.286	BKN21664	FBgn0015805	CG7471	Rpd3	Rpd3	Rpd3	Rpd3 (Rpd3)	2.06
24	38	2.06	B14	sample	sample	269960	267240	87690	100040	268600	-2720	93865	12350	0.885	0.835	1.04	1.08	-0.251	-0.365	BKN30471	FBgn0035359	CG1143	CG1143	NA	CG1143	NA (CG1143)	2.06
6	118	2.06	E22	sample	sample	263580	312600	86750	104260	288090	49020	95505	17510	0.938	0.954	1.19	1.13	-0.369	-0.259	BKN21091	FBgn0019938	CG10122	RpI1	RNA polymerase I subunit	RpI1	RNA polymerase I subunit (RpI1)	2.06
52	215	2.06	I23	sample	sample	280520	337370	111510	151930	308945	56850	131720	40420	1.01	1.03	1.25	1.26	-0.3	-0.321	BKN45828	FBgn0035246	CG13928	CG13928	NA	CG13928	NA (CG13928)	2.06
3	111	2.05	E15	sample	sample	154170	228990	86651	118766	191580	74820	102708	32115	0.554	0.788	0.739	0.923	-0.389	-0.24	BKN20416	FBgn0029969	CG10932	CG10932	NA	CG10932	NA (CG10932)	2.05
31	200	2.05	I08	sample	sample	195550	276570	100883	141186	236060	81020	121034	40303	0.859	0.821	1.02	1.05	-0.251	-0.363	BKN33588	NA	NA	NA	NA	NA	BKN33588	2.05
52	365	2.05	P05	sample	sample	209360	250470	86180	109240	229915	41110	97710	23060	0.757	0.761	0.969	0.907	-0.35	-0.274	BKN46047	FBgn0040954	CG13779	CG13779	NA	CG13779	NA (CG13779)	2.05
17	368	2.05	P08	sample	sample	280430	280610	143891	134531	280520	180	139211	-9360	1.02	0.9	1.27	1.11	-0.317	-0.303	BKN26904	FBgn0002562	CG2559	Lsp1alpha	Larval serum protein 1 alpha	Lsp1alpha	Larval serum protein 1 alpha (Lsp1alpha)	2.05
50	216	2.05	I24	sample	sample	241520	207010	103980	98710	224265	-34510	101345	-5270	0.804	0.603	0.944	0.764	-0.246	-0.365	BKN45156	FBgn0022960	CG3572	vimar	visceral mesodermal armadillo-repeats	vimar	visceral mesodermal armadillo-repeats (vimar)	2.05
40	364	2.04	P04	sample	sample	274010	339620	106560	117480	306815	65610	112020	10920	0.889	0.995	1.22	1.12	-0.461	-0.173	BKN22102	FBgn0000618	CG15191	e(y)2	enhancer of yellow 2	e(y)2	enhancer of yellow 2 (e(y)2)	2.04
1	44	2.04	B20	sample	sample	265010	204030	107850	133777	234520	-60980	120814	25927	0.839	0.769	0.983	1.01	-0.204	-0.402	BKN23274	FBgn0053509	CG33509	CG33509	NA	CG33509	NA (CG33509)	2.04
22	364	2.04	P04	sample	sample	327090	355630	122270	117220	341360	28540	119745	-5050	1.04	0.97	1.34	1.17	-0.357	-0.265	BKN30166	FBgn0003997	CG5123	W	Wrinkled	W	Wrinkled (W)	2.04
44	300	2.04	M12	sample	sample	237750	296990	101000	125800	267370	59240	113400	24800	0.741	0.883	0.934	1.06	-0.325	-0.293	BKN40942	FBgn0085732	CR40190	CR40190	NA	NA	NA (CR40190)	2.04
59	305	2.04	M17	sample	sample	185280	264340	114625	139977	224810	79060	127301	25352	0.774	0.909	1.05	1.03	-0.449	-0.183	BKN60081	FBgn0002673	CG4965	twe	twine	twe	twine (twe)	2.04
57	91	2.04	D19	sample	sample	205880	226610	119999	145747	216245	20730	132873	25748	0.873	0.803	1.07	1.02	-0.284	-0.329	BKN50982	FBgn0011754	CG1830	PhKgamma	Phosphorylase kinase gamma	PhKgamma	Phosphorylase kinase gamma (PhKgamma)	2.04
23	136	2.04	F16	sample	sample	221480	269380	122573	125996	245430	47900	124284	3423	0.933	0.864	1.1	1.1	-0.242	-0.367	BKN30304	FBgn0051781	CR31781	CR31781	NA	CR31781	NA (CR31781)	2.04
55	262	2.04	K22	sample	sample	199880	249470	115199	149122	224675	49590	132160	33923	0.86	0.873	1.06	1.09	-0.307	-0.308	BKN50167	FBgn0260945	CG10967	Atg1	Autophagy-specific gene 1	Atg1	Autophagy-specific gene 1 (Atg1)	2.04
38	79	2.04	D07	sample	sample	259140	264680	88920	108490	261910	5540	98705	19570	0.972	0.724	1.03	0.996	-0.094	-0.498	BKN33072	FBgn0054041	CG34041	CG34041	NA	CG34041	NA (CG34041)	2.04
6	99	2.04	E03	sample	sample	259860	300840	86840	98550	280350	40980	92695	11710	0.924	0.918	1.19	1.07	-0.391	-0.233	BKN20986	FBgn0086902	CG3696	kis	kismet	kis	kismet (kis)	2.04
13	199	2.04	I07	sample	sample	175550	49610	94156	43487	112580	-125940	68821.5	-50669	0.675	0.145	0.828	0.327	-0.327	NA	BKN22644	FBgn0033194	CG2093	Vps13	Vacuolar protein sorting 13	Vps13	Vacuolar protein sorting 13 (Vps13)	2.04
20	132	2.04	F12	sample	sample	226400	231620	67640	86770	229010	5220	77205	19130	0.784	0.651	0.85	0.885	-0.128	-0.467	BKN29726	FBgn0029681	CG15239	CG15239	NA	CG15239	NA (CG15239)	2.04
2	108	2.03	E12	sample	sample	201330	272930	45840	106390	237130	71600	76115	60550	0.742	0.83	1.09	0.948	-0.407	-0.219	BKN20318	FBgn0262560	CG7989	wcd	wicked	wcd	wicked (wcd)	2.03
7	129	2.03	F09	sample	sample	204480	194750	101398	110723	199615	-9730	106060	9325	0.82	0.731	0.962	0.939	-0.241	-0.366	BKN24349	FBgn0000283	CG6384	Cp190	Centrosomal protein 190kD	Cp190	Centrosomal protein 190kD (Cp190)	2.03
47	158	2.03	G14	sample	sample	253940	296360	163331	172272	275150	42420	167802	8941	0.935	0.926	1.16	1.12	-0.327	-0.289	BKN42059	FBgn0053420	CR33420	5SrRNA:CR33420	5SrRNA:CR33420	5SrRNA-Psi:CR33363+5SrRNA:CR33365+5SrRNA:CR33366+5SrRNA:CR33367+5SrRNA:CR33364+5SrRNA:CR33362+5SrRNA:CR33368&5SrRNA-Psi:CR33416+5SrRNA:CR33415+5SrRNA:CR33419+5SrRNA:CR33417+5SrRNA:CR33418+5SrRNA:CR33414+5SrRNA:CR33420&5SrRNA-Psi:CR33416+5SrRNA:CR33415+5SrRNA:CR33417+5SrRNA:CR33418+5SrRNA:CR33414+5SrRNA:CR33419&5SrRNA-Psi:CR33416+5SrRNA:CR33419+5SrRNA:CR33417+5SrRNA:CR33418+5SrRNA:CR33415+5SrRNA:C…	5SrRNA:CR33420 (5SrRNA:CR33420)	2.03
28	133	2.03	F13	sample	sample	223230	292990	80520	96940	258110	69760	88730	16420	0.76	0.852	0.977	1	-0.375	-0.247	BKN31167	FBgn0263106	CG10578	DnaJ-1	DnaJ-like-1	DnaJ-1	DnaJ-like-1 (DnaJ-1)	2.03
50	104	2.03	E08	sample	sample	237790	259800	109670	116190	248795	22010	112930	6520	0.791	0.757	0.996	0.899	-0.345	-0.273	BKN45124	FBgn0037521	CG2993	CG2993	NA	CG2993	NA (CG2993)	2.03
30	67	2.03	C19	sample	sample	257360	337540	89250	103390	297450	80180	96320	14140	0.922	1.05	1.2	1.21	-0.394	-0.229	BKN31691	FBgn0263102	CG2368	psq	pipsqueak	psq	pipsqueak (psq)	2.03
42	137	2.03	F17	sample	sample	249320	362790	119190	155080	306055	113470	137135	35890	0.976	1.11	1.21	1.32	-0.343	-0.273	BKN40225	FBgn0083967	CG34131	muted	muted	muted+CG7071	muted (muted)	2.03
52	306	2.02	M18	sample	sample	188540	238770	77330	103880	213655	50230	90605	26550	0.682	0.726	0.87	0.863	-0.345	-0.271	BKN45945	FBgn0033174	CG11125	CG11125	NA	CG11125	NA (CG11125)	2.02
7	355	2.02	O19	sample	sample	241930	250770	124895	137212	246350	8840	131054	12317	0.97	0.941	1.19	1.16	-0.299	-0.311	BKN21246	FBgn0050349	CG30349	CG30349	NA	CG30349	NA (CG30349)	2.02
39	62	2.02	C14	sample	sample	189540	235570	104857	122417	212555	46030	113637	17560	0.865	0.825	1.04	1.02	-0.291	-0.318	BKN34125	NA	NA	NA	NA	NA	BKN34125	2.02
2	67	2.01	C19	sample	sample	245660	285060	52890	116300	265360	39400	84595	63410	0.906	0.867	1.25	1.04	-0.326	-0.284	BKN20214	FBgn0031905	CG5155	CG5155	NA	CG5155	NA (CG5155)	2.01
43	115	2.01	E19	sample	sample	157140	226640	93151	124847	191890	69500	108999	31696	0.623	0.703	0.75	0.879	-0.285	-0.321	BKN40418	FBgn0061361	CG33786	CG33786	NA	CG33785+CG33786	NA (CG33786)	2.01
9	212	2.01	I20	sample	sample	177810	186080	97077	81671	181945	8270	89374	-15406	0.738	0.774	0.932	0.915	-0.354	-0.26	BKN21690	FBgn0262975	CG43286	cnc	cap-n-collar	cnc	cap-n-collar (cnc)	2.01
24	30	2.01	B06	sample	sample	277140	277800	90710	102280	277470	660	96495	11570	0.908	0.868	1.08	1.11	-0.262	-0.341	BKN30467	FBgn0010575	CG5580	sbb	scribbler	sbb	scribbler (sbb)	2.01
11	212	2.01	I20	sample	sample	198600	201820	108448	94611	200210	3220	101530	-13837	0.795	0.713	1	0.873	-0.316	-0.293	BKN22266	FBgn0036354	CG10191	Poc1	Proteome of centrioles 1	Poc1	Proteome of centrioles 1 (Poc1)	2.01
14	54	2.01	C06	sample	sample	293080	308860	104890	98670	300970	15780	101780	-6220	0.836	0.814	1.08	0.975	-0.365	-0.249	BKN22991	FBgn0014010	CG3664	Rab5	Rab-protein 5	Rab5	Rab-protein 5 (Rab5)	2.01
23	103	2.01	E07	sample	sample	200210	273360	123806	115199	236785	73150	119502	-8607	0.843	0.877	1.12	1.01	-0.402	-0.216	BKN28668	FBgn0031287	CG4291	CG4291	NA	CG4291	NA (CG4291)	2.01
57	301	2.01	M13	sample	sample	175880	208740	98561	138206	192310	32860	118384	39645	0.746	0.74	0.878	0.967	-0.227	-0.371	BKN50847	FBgn0036187	CG11660	CG11660	NA	CG11660	NA (CG11660)	2.01
31	80	2	D08	sample	sample	167410	269360	93306	127133	218385	101950	110220	33827	0.735	0.799	0.943	0.942	-0.363	-0.25	BKN31824	FBgn0040775	CG12158	CG12158	NA	CG12158	NA (CG12158)	2
33	40	2	B16	sample	sample	208090	247650	95963	143281	227870	39560	119622	47318	0.911	0.751	0.969	1.04	-0.098	-0.485	BKN32200	FBgn0033587	CG13218	CG13218	NA	CG13218	NA (CG13218)	2
31	202	2	I10	sample	sample	205640	282390	102858	146680	244015	76750	124769	43822	0.903	0.838	1.04	1.09	-0.206	-0.388	BKN33589	FBgn0016975	CG12473	stnB	stoned B	stnA+stnB	stoned B (stnB)	2
26	152	2	G08	sample	sample	251450	162610	77470	54190	207030	-88840	65830	-23280	0.792	0.434	0.88	0.569	-0.185	-0.406	BKN29352	FBgn0013751	CG1072	Awh	Arrowhead	Awh	Arrowhead (Awh)	2
52	111	2	E15	sample	sample	193660	261940	74170	120590	227800	68280	97380	46420	0.7	0.796	0.834	1	-0.246	-0.352	BKN45800	FBgn0027660	CG3897	blot	bloated tubules	blot	bloated tubules (blot)	2
1	214	2	I22	sample	sample	224260	214660	92528	137906	219460	-9600	115217	45378	0.71	0.809	0.844	1.05	-0.224	-0.372	BKN20155	FBgn0029834	CG5937	CG5937	NA	CG5937	NA (CG5937)	2
14	209	2	I17	sample	sample	242610	256980	82270	85940	249795	14370	84105	3670	0.692	0.677	0.85	0.849	-0.287	-0.315	BKN22841	FBgn0031759	CG9088	lid	little imaginal discs	lid	little imaginal discs (lid)	2
59	61	1.99	C13	sample	sample	239300	224770	117234	145112	232035	-14530	131173	27878	1	0.773	1.08	1.07	-0.112	-0.469	BKN60019	FBgn0261808	CG31299	cu	curled	cu	curled (cu)	1.99
20	34	1.99	B10	sample	sample	284040	332460	97000	109610	308250	48420	103305	12610	0.984	0.934	1.22	1.12	-0.321	-0.282	BKN29701	FBgn0259246	CG42344	brp	bruchpilot	brp	bruchpilot (brp)	1.99
47	350	1.99	O14	sample	sample	227350	336840	159333	179897	282095	109490	169615	20564	0.837	1.05	1.13	1.17	-0.451	-0.167	BKN42107	FBgn0082949	CR34644	snoRNA:Me18S-U1356a	snoRNA:Me18S-U1356a	Uhg8+snoRNA:Me18S-U1356a	snoRNA:Me18S-U1356a (snoRNA:Me18S-U1356a)	1.99
33	140	1.99	F20	sample	sample	190530	249700	92361	137799	220115	59170	115080	45438	0.834	0.757	0.933	0.999	-0.17	-0.416	BKN32226	FBgn0034910	CG4763	CG4763	NA	CG4763	NA (CG4763)	1.99
1	211	1.99	I19	sample	sample	262800	220370	108927	140600	241585	-42430	124764	31673	0.832	0.831	0.993	1.07	-0.23	-0.362	BKN20058	FBgn0003048	CG3443	pcx	pecanex	pcx	pecanex (pcx)	1.99
32	20	1.98	A20	sample	sample	327650	428340	126820	159410	377995	100690	143115	32590	1.29	1.22	1.6	1.49	-0.311	-0.29	BKN33642	FBgn0039959	CG17514	CG17514	NA	CG17514	NA (CG17514)	1.98
59	89	1.98	D17	sample	sample	221350	272710	122728	157394	247030	51360	140061	34666	0.925	0.938	1.13	1.16	-0.291	-0.307	BKN60213	FBgn0025742	CG9115	mtm	myotubularin	mtm	myotubularin (mtm)	1.98
51	157	1.98	G13	sample	sample	204330	235300	119353	152665	219815	30970	136009	33312	0.876	0.835	1.03	1.05	-0.259	-0.335	BKN45427	FBgn0261239	CG8676	Hr39	Hormone receptor-like in 39	Hr39	Hormone receptor-like in 39 (Hr39)	1.98
27	332	1.98	N20	sample	sample	173750	224460	94743	101601	199105	50710	98172	6858	0.67	0.734	0.855	0.847	-0.382	-0.226	BKN31122	FBgn0004781	CG1327	Ccp84Ac	Ccp84Ac	Ccp84Ac	Ccp84Ac (Ccp84Ac)	1.98
51	291	1.97	M03	sample	sample	197010	216160	117246	137643	206585	19150	127444	20397	0.845	0.767	1.01	0.943	-0.286	-0.308	BKN45458	FBgn0037203	CG11128	slif	slimfast	slif	slimfast (slif)	1.97
27	230	1.97	J14	sample	sample	225210	253410	108999	127277	239310	28200	118138	18278	0.869	0.829	0.984	1.06	-0.21	-0.376	BKN31095	FBgn0053302	CG33302	Cpr31A	Cuticular protein 31A	Cpr31A	Cuticular protein 31A (Cpr31A)	1.97
13	260	1.97	K20	sample	sample	184250	284210	106533	124955	234230	99960	115744	18422	0.708	0.832	0.936	0.938	-0.435	-0.175	BKN22758	FBgn0030063	CG1789	CG1789	NA	CG1789	NA (CG1789)	1.97
42	301	1.97	M13	sample	sample	211930	255130	92610	116720	233530	43200	104665	24110	0.83	0.783	0.938	0.993	-0.214	-0.371	BKN40079	FBgn0085811	NA	CR41598	NA	NA	NA (CR41598)	1.97
14	51	1.96	C03	sample	sample	470800	482820	156620	163080	476810	12020	159850	6460	1.34	1.27	1.62	1.61	-0.26	-0.33	BKN22798	FBgn0035145	CG12031	MED14	Mediator complex subunit 14	MED14	Mediator complex subunit 14 (MED14)	1.96
52	216	1.96	I24	sample	sample	203120	232380	79210	104440	217750	29260	91825	25230	0.734	0.706	0.891	0.867	-0.272	-0.318	BKN45924	FBgn0040319	CG2259	Gclc	Glutamate-cysteine ligase catalytic subunit	Gclc	Glutamate-cysteine ligase catalytic subunit (Gclc)	1.96
28	325	1.96	N13	sample	sample	224060	376670	90470	111120	300365	152610	100795	20650	0.763	1.1	1.1	1.15	-0.538	-0.081	BKN31215	FBgn0034504	CG8929	CG8929	NA	CG8929	NA (CG8929)	1.96
36	373	1.96	P13	sample	sample	297140	356420	104710	126560	326780	59280	115635	21850	0.998	0.959	1.22	1.18	-0.282	-0.308	BKN32763	FBgn0004652	CG14307	fru	fruitless	fru	fruitless (fru)	1.96
25	295	1.96	M07	sample	sample	220800	277920	104714	131778	249360	57120	118246	27064	0.879	0.792	0.97	1.05	-0.164	-0.413	BKN29100	FBgn0052062	CG32062	A2bp1	Ataxin-2 binding protein 1	A2bp1	Ataxin-2 binding protein 1 (A2bp1)	1.96
11	247	1.96	K07	sample	sample	212990	241270	113811	114110	227130	28280	113960	299	0.853	0.853	1.05	1.05	-0.284	-0.306	BKN21984	FBgn0037445	CG9727	CG9727	NA	CG9727	NA (CG9727)	1.96
38	226	1.96	J10	sample	sample	225550	293250	81580	112960	259400	67700	97270	31380	0.846	0.802	0.949	1.04	-0.17	-0.408	BKN33205	FBgn0031016	CG12199	kek5	kekkon5	kek5	kekkon5 (kek5)	1.96
1	309	1.96	M21	sample	sample	230580	223260	103564	131885	226920	-7320	117724	28321	0.73	0.841	0.944	1	-0.346	-0.251	BKN20083	FBgn0036038	CG18176	defl	deflated	defl	deflated (defl)	1.96
21	226	1.96	J10	sample	sample	185270	253550	91427	112051	219410	68280	101739	20624	0.741	0.798	0.898	0.96	-0.305	-0.287	BKN29941	FBgn0001089	CG9092	Gal	beta galactosidase	Gal+CR43866	beta galactosidase (Gal)	1.96
23	64	1.96	C16	sample	sample	187380	251700	110339	109609	219540	64320	109974	-730	0.789	0.807	0.994	0.958	-0.331	-0.264	BKN28756	FBgn0052843	CG32843	Dh31-R1	Diuretic hormone 31 receptor 1	Dh31-R1	Diuretic hormone 31 receptor 1 (Dh31-R1)	1.96
4	264	1.95	K24	sample	sample	230610	332140	77320	117430	281375	101530	97375	40110	0.848	1.05	1.17	1.15	-0.501	-0.113	BKN20744	FBgn0023542	CG3460	Nmd3	Nonsense-mediated mRNA 3	Nmd3	Nonsense-mediated mRNA 3 (Nmd3)	1.95
43	35	1.95	B11	sample	sample	222930	231730	123746	133717	227330	8800	128732	9971	0.884	0.718	0.997	0.941	-0.19	-0.388	BKN40582	FBgn0034515	CG13428	CG13428	NA	CG13428	NA (CG13428)	1.95
23	329	1.95	N17	sample	sample	235830	273260	123494	132017	254545	37430	127756	8523	0.993	0.876	1.11	1.15	-0.162	-0.413	BKN30257	FBgn0033268	CG2297	Obp44a	Obp44a	Obp44a	Obp44a (Obp44a)	1.95
52	299	1.95	M11	sample	sample	210960	271950	88690	114130	241455	60990	101410	25440	0.763	0.827	0.997	0.948	-0.381	-0.219	BKN45846	FBgn0034911	CG5549	CG5549	NA	CG5549	NA (CG5549)	1.95
4	350	1.95	O14	sample	sample	216380	313230	61010	129140	264805	96850	95075	68130	0.796	0.991	0.922	1.26	-0.251	-0.334	BKN20763	FBgn0037202	CG11115	Ssl1	Ssl1	Ssl1	Ssl1 (Ssl1)	1.95
1	68	1.95	C20	sample	sample	242650	252560	106904	151600	247605	9910	129252	44696	0.768	0.952	0.975	1.15	-0.318	-0.274	BKN20118	FBgn0026876	CG11403	CG11403	NA	CG11403	NA (CG11403)	1.95
14	297	1.95	M09	sample	sample	231280	342350	80170	111180	286815	111070	95675	31010	0.66	0.902	0.828	1.1	-0.319	-0.273	BKN22861	FBgn0028992	CG5851	sds22	sds22	sds22	sds22 (sds22)	1.95
4	99	1.95	E03	sample	sample	253830	222480	67630	96410	238155	-31350	82020	28780	0.934	0.704	1.02	0.941	-0.169	-0.406	BKN20602	FBgn0030556	CG1810	mRNA-cap	mRNA-capping-enzyme	mRNA-cap	mRNA-capping-enzyme (mRNA-cap)	1.95
47	313	1.94	N01	sample	sample	212980	318010	148572	168969	265495	105030	158770	20397	0.784	0.994	1.05	1.09	-0.445	-0.159	BKN42185	FBgn0085351	CG34322	inaF-A	inaF-A	inaF-A	inaF-A (inaF-A)	1.94
41	301	1.94	M13	sample	sample	247980	286680	127564	148500	267330	38700	138032	20936	0.961	1.04	1.22	1.21	-0.401	-0.197	BKN25257	FBgn0032404	CG5317	RpL7-like	Ribosomal protein L7-like	RpL7-like	Ribosomal protein L7-like (RpL7-like)	1.94
25	184	1.94	H16	sample	sample	258380	203620	105420	109956	231000	-54760	107688	4536	1.03	0.58	0.977	0.876	0.053	-0.6	BKN30700	FBgn0039200	CG13616	CG13616	NA	CG13616	NA (CG13616)	1.94
5	309	1.94	M21	sample	sample	219790	252480	101709	123423	236135	32690	112566	21714	0.898	0.888	1.08	1.08	-0.28	-0.304	BKN20851	FBgn0030720	CG8939	CG8939	NA	CG8939	NA (CG8939)	1.94
1	67	1.94	C19	sample	sample	253290	210250	109633	127792	231770	-43040	118712	18159	0.801	0.792	1	0.969	-0.293	-0.292	BKN20022	FBgn0036992	CG11796	CG11796	NA	CG11796	NA (CG11796)	1.94
9	159	1.94	G15	sample	sample	230040	222320	117928	101613	226180	-7720	109770	-16315	0.955	0.925	1.13	1.14	-0.263	-0.318	BKN21580	FBgn0011570	CG17158	cpb	capping protein beta	cpb	capping protein beta (cpb)	1.94
57	86	1.93	D14	sample	sample	193120	245980	115163	151851	219550	52860	133507	36688	0.819	0.872	1.03	1.06	-0.317	-0.27	BKN51075	FBgn0039306	CG11859	CG11859	NA	CG11859	NA (CG11859)	1.93
25	99	1.93	E03	sample	sample	227790	317540	118587	137847	272665	89750	128217	19260	0.907	0.905	1.1	1.1	-0.299	-0.285	BKN29050	FBgn0011648	CG12399	Mad	Mothers against dpp	Mad	Mothers against dpp (Mad)	1.93
3	83	1.93	D11	sample	sample	227120	252160	110866	144669	239640	25040	127768	33803	0.816	0.868	0.946	1.12	-0.186	-0.386	BKN23570	FBgn0050110	CG30110	CG30110	NA	CG30110	NA (CG30110)	1.93
57	160	1.93	G16	sample	sample	219910	254620	130365	157944	237265	34710	144154	27579	0.933	0.903	1.16	1.11	-0.309	-0.277	BKN50908	FBgn0004009	CG4889	wg	wingless	wg	wingless (wg)	1.93
50	208	1.93	I16	sample	sample	237500	306590	111750	132020	272045	69090	121885	20270	0.79	0.893	1.01	1.02	-0.374	-0.218	BKN45152	FBgn0005619	CG3454	Hdc	Histidine decarboxylase	Hdc	Histidine decarboxylase (Hdc)	1.93
24	196	1.93	I04	sample	sample	273460	269460	90530	96590	271460	-4000	93560	6060	0.896	0.842	1.08	1.04	-0.279	-0.302	BKN28978	FBgn0031322	CG5001	CG5001	NA	CG5001	NA (CG5001)	1.93
1	157	1.93	G13	sample	sample	339820	236970	131131	159189	288395	-102850	145160	28058	1.08	0.893	1.2	1.21	-0.127	-0.437	BKN20043	FBgn0030871	CG8142	CG8142	NA	CG8142	NA (CG8142)	1.93
16	296	1.92	M08	sample	sample	17640	237940	11300	81040	127790	220300	46170	69740	0.0582	0.673	0.125	0.804	NA	-0.274	BKN25356	FBgn0026570	CG5704	CG5704	NA	CG5704	NA (CG5704)	1.92
50	308	1.92	M20	sample	sample	210190	266510	95490	118230	238350	56320	106860	22740	0.7	0.776	0.867	0.915	-0.323	-0.261	BKN45178	FBgn0038747	CG4755	RhoGAP92B	RhoGAP92B	RhoGAP92B	RhoGAP92B (RhoGAP92B)	1.92
8	160	1.92	G16	sample	sample	227120	270410	84120	97910	248765	43290	91015	13790	0.869	0.932	1.1	1.05	-0.412	-0.183	BKN21484	FBgn0028897	CG4935	CG4935	NA	CG4935	NA (CG4935)	1.92
51	198	1.92	I06	sample	sample	210330	271090	132544	162505	240710	60760	147524	29961	0.902	0.962	1.15	1.11	-0.369	-0.221	BKN45531	FBgn0015011	CG8956	Ahcy89E	Adenosylhomocysteinase 89E	Ahcy89E	Adenosylhomocysteinase 89E (Ahcy89E)	1.92
38	86	1.92	D14	sample	sample	259880	255990	85720	106250	257935	-3890	95985	20530	0.975	0.7	0.998	0.975	-0.037	-0.516	BKN33171	FBgn0004431	CG9120	LysX	Lysozyme X	LysX	Lysozyme X (LysX)	1.92
11	347	1.92	O11	sample	sample	256750	327770	152211	140300	292260	71020	146256	-11911	1.03	1.16	1.41	1.29	-0.434	-0.162	BKN22010	FBgn0024330	CG9473	MED6	Mediator complex subunit 6	MED6	Mediator complex subunit 6 (MED6)	1.92
46	153	1.92	G09	sample	sample	296260	239050	109020	107930	267655	-57210	108475	-1090	0.981	0.665	1.05	0.887	-0.127	-0.434	BKN41577	FBgn0086043	CR34672	snoRNA:Me18S-C1024	NA	snoRNA:Me18S-C1024	NA (snoRNA:Me18S-C1024)	1.92
21	320	1.92	N08	sample	sample	224980	278130	107467	125493	251555	53150	116480	18026	0.9	0.876	1.06	1.08	-0.259	-0.317	BKN29964	FBgn0041709	CG5717	yellow-g	yellow-g	yellow-g	yellow-g (yellow-g)	1.92
33	47	1.91	B23	sample	sample	290810	270440	128737	159440	280625	-20370	144088	30703	1.27	0.82	1.3	1.16	-0.039	-0.512	BKN32108	FBgn0087008	CG12238	e(y)3	enhancer of yellow 3	e(y)3	enhancer of yellow 3 (e(y)3)	1.91
29	39	1.91	B15	sample	sample	265810	269920	125960	116947	267865	4110	121454	-9013	1.06	0.886	1.24	1.1	-0.23	-0.341	BKN31336	FBgn0260971	CG42594	CG42594	NA	CG42594	NA (CG42594)	1.91
38	158	1.91	G14	sample	sample	213140	278440	83150	99320	245790	65300	91235	16170	0.8	0.761	0.968	0.912	-0.279	-0.297	BKN28581	FBgn0016119	CG4412	ATPsyn-Cf6	ATPase coupling factor 6	ATPsyn-Cf6	ATPase coupling factor 6 (ATPsyn-Cf6)	1.91
19	97	1.91	E01	sample	sample	360220	358390	158148	164611	359305	-1830	161380	6463	1.43	1.15	1.68	1.42	-0.235	-0.336	BKN27897	FBgn0039743	CG7946	CG7946	NA	CG7946	NA (CG7946)	1.91
44	62	1.91	C14	sample	sample	245280	296610	107680	118850	270945	51330	113265	11170	0.764	0.882	0.996	1.01	-0.372	-0.213	BKN40883	FBgn0082962	CR34608	snoRNA:Psi28S-3385a	snoRNA:Psi28S-3385a	snoRNA:Psi28S-3385a	snoRNA:Psi28S-3385a (snoRNA:Psi28S-3385a)	1.91
53	187	1.91	H19	sample	sample	274920	337770	154018	212396	306345	62850	183207	58378	1.24	1.15	1.43	1.49	-0.216	-0.352	BKN46390	FBgn0036811	CG6884	MED11	Mediator complex subunit 11	MED11	Mediator complex subunit 11 (MED11)	1.91
20	190	1.91	H22	sample	sample	279010	306220	86410	108310	292615	27210	97360	21900	0.967	0.86	1.09	1.1	-0.18	-0.384	BKN29743	FBgn0261388	CG42629	CG42629	NA	rad	NA (CG42629)	1.91
10	152	1.91	G08	sample	sample	219900	284770	84170	91680	252335	64870	87925	7510	0.815	0.9	1.04	1.02	-0.393	-0.195	BKN21864	FBgn0035416	CG17569	gry	gryzun	gry	gryzun (gry)	1.91
24	107	1.9	E11	sample	sample	278540	304040	92640	108020	291290	25500	100330	15380	0.913	0.95	1.1	1.17	-0.286	-0.29	BKN28862	FBgn0033784	CG13322	CG13322	NA	CG13322	NA (CG13322)	1.9
4	331	1.9	N19	sample	sample	180460	251210	49280	105510	215835	70750	77395	56230	0.664	0.795	0.745	1.03	-0.205	-0.361	BKN23826	FBgn0008654	CG3905	Su(z)2	Suppressor of zeste 2	Su(z)2	Suppressor of zeste 2 (Su(z)2)	1.9
15	89	1.9	D17	sample	sample	235940	265020	116672	128067	250480	29080	122370	11395	0.862	0.854	1.01	1.06	-0.231	-0.337	BKN27317	FBgn0025457	CG7581	Bub3	Bub3	Bub3	Bub3 (Bub3)	1.9
26	202	1.9	I10	sample	sample	193640	329420	65730	98710	261530	135780	82220	32980	0.61	0.88	0.747	1.04	-0.325	-0.253	BKN29365	FBgn0037551	CG7891	Gie	GTPase indispensable for equal segregation of chromosomes	Gie	GTPase indispensable for equal segregation of chromosomes (Gie)	1.9
1	114	1.9	E18	sample	sample	241950	213930	98741	136039	227940	-28020	117390	37298	0.766	0.806	0.9	1.03	-0.208	-0.357	BKN20129	FBgn0030761	CG9784	CG9784	NA	CG9784	NA (CG9784)	1.9
39	57	1.9	C09	sample	sample	170620	218390	95150	109968	194505	47770	102559	14818	0.779	0.765	0.942	0.914	-0.302	-0.272	BKN29517	FBgn0036110	CG18348	Cpr67Fb	Cuticular protein 67Fb	Cpr67Fb	Cuticular protein 67Fb (Cpr67Fb)	1.9
32	112	1.9	E16	sample	sample	225850	275010	76340	113450	250430	49160	94895	37110	0.891	0.786	0.962	1.06	-0.115	-0.439	BKN33664	FBgn0085288	CG34259	CG34259	NA	CG34259	NA (CG34259)	1.9
20	84	1.89	D12	sample	sample	246110	294650	82900	96500	270380	48540	89700	13600	0.853	0.828	1.04	0.984	-0.301	-0.273	BKN29714	FBgn0034290	CG5773	CG5773	NA	CG5773	NA (CG5773)	1.89
10	199	1.89	I07	sample	sample	209700	257700	75190	87700	233700	48000	81445	12510	0.778	0.815	0.93	0.977	-0.299	-0.275	BKN21780	FBgn0029868	CG3446	CG3446	NA	CG3446	NA (CG3446)	1.89
1	113	1.89	E17	sample	sample	258120	218030	105935	137763	238075	-40090	121849	31828	0.817	0.822	0.966	1.04	-0.216	-0.348	BKN20033	FBgn0033692	CG13176	wash	washout	wash	washout (wash)	1.89
31	207	1.89	I15	sample	sample	196170	285160	107072	134112	240665	88990	120592	27040	0.862	0.846	1.08	0.994	-0.332	-0.245	BKN33496	NA	NA	NA	NA	NA	BKN33496	1.89
8	159	1.89	G15	sample	sample	239760	291580	86540	107350	265670	51820	96945	20810	0.917	1	1.13	1.15	-0.374	-0.207	BKN21388	FBgn0020621	CG2049	Pkn	Protein kinase related to protein kinase N	Pkn	Protein kinase related to protein kinase N (Pkn)	1.89
40	134	1.89	F14	sample	sample	237420	318890	90260	109190	278155	81470	99725	18930	0.77	0.934	1.03	1.04	-0.428	-0.159	BKN22047	FBgn0024236	CG6817	foi	fear-of-intimacy	foi	fear-of-intimacy (foi)	1.89
32	199	1.89	I07	sample	sample	250840	376630	100500	133420	313735	125790	116960	32920	0.99	1.08	1.27	1.25	-0.361	-0.219	BKN33780	FBgn0250870	CG42241	CG42241	NA	CG42241	NA (CG42241)	1.89
53	131	1.89	F11	sample	sample	197130	309910	124859	174152	253520	112780	149506	49293	0.886	1.05	1.16	1.22	-0.393	-0.19	BKN46374	FBgn0261854	CG42783	aPKC	atypical protein kinase C	aPKC	atypical protein kinase C (aPKC)	1.89
7	236	1.89	J20	sample	sample	198010	240070	111788	118096	219040	42060	114942	6308	0.794	0.901	1.06	1	-0.428	-0.158	BKN24474	FBgn0003231	CG10360	ref(2)P	refractory to sigma P	ref(2)P	refractory to sigma P (ref(2)P)	1.89
46	106	1.88	E10	sample	sample	224560	327740	101370	122540	276150	103180	111955	21170	0.744	0.911	0.975	1.01	-0.422	-0.162	BKN41661	FBgn0014454	CG7216	Acp1	Adult cuticle protein 1	CG31904&Acp1	Adult cuticle protein 1 (Acp1)	1.88
25	62	1.88	C14	sample	sample	269060	382190	138409	166024	325625	113130	152216	27615	1.07	1.09	1.28	1.32	-0.282	-0.286	BKN29139	FBgn0040339	CG3034	MED22	Mediator complex subunit 22	MED22	Mediator complex subunit 22 (MED22)	1.88
53	16	1.88	A16	sample	sample	271000	351220	159907	209667	311110	80220	184787	49760	1.22	1.19	1.48	1.47	-0.291	-0.277	BKN46256	FBgn0035880	CG17352	CG17352	NA	CG17352	NA (CG17352)	1.88
4	59	1.87	C11	sample	sample	291290	286950	85130	112830	289120	-4340	98980	27700	1.07	0.908	1.29	1.1	-0.302	-0.266	BKN20594	FBgn0031947	CG7154	CG7154	NA	CG7154	NA (CG7154)	1.87
39	59	1.87	C11	sample	sample	205590	257270	116145	127469	231430	51680	121807	11324	0.938	0.901	1.15	1.06	-0.321	-0.249	BKN31053	FBgn0000216	CG3096	Brd	Bearded	Brd	Bearded (Brd)	1.87
53	73	1.87	D01	sample	sample	228320	209320	123542	134854	218820	-19000	129198	11312	1.03	0.71	1.15	0.947	-0.166	-0.387	BKN46357	FBgn0261569	CG42683	CG42683	NA	CG42683	NA (CG42683)	1.87
52	237	1.87	J21	sample	sample	172640	194950	66980	86490	183795	22310	76735	19510	0.624	0.593	0.753	0.718	-0.265	-0.299	BKN46019	FBgn0041775	CG10686	tral	trailer hitch	tral	trailer hitch (tral)	1.87
21	383	1.87	P23	sample	sample	243700	340750	116899	151887	292225	97050	134393	34988	0.974	1.07	1.15	1.3	-0.265	-0.299	BKN29888	FBgn0026879	CG13364	CG13364	NA	CG13364	NA (CG13364)	1.87
52	253	1.87	K13	sample	sample	264070	329700	110240	136990	296885	65630	123615	26750	0.955	1	1.24	1.14	-0.371	-0.204	BKN45835	FBgn0039110	CG10225	RanBP3	Ran binding protein 3	RanBP3	Ran binding protein 3 (RanBP3)	1.87
9	85	1.87	D13	sample	sample	219200	230600	116863	100500	224900	11400	108682	-16363	0.91	0.959	1.12	1.13	-0.32	-0.25	BKN24819	FBgn0039338	CG4548	XNP	XNP	XNP	XNP (XNP)	1.87
7	12	1.87	A12	sample	sample	319910	331920	162409	178880	325915	12010	170644	16471	1.28	1.25	1.54	1.52	-0.275	-0.289	BKN21254	FBgn0261109	CG7764	mrn	marionette	mrn	marionette (mrn)	1.87
13	155	1.87	G11	sample	sample	245920	202220	113236	106748	224070	-43700	109992	-6488	0.945	0.592	0.995	0.801	-0.107	-0.438	BKN22634	FBgn0039537	CG5590	CG5590	NA	CG5590	NA (CG5590)	1.87
21	228	1.87	J12	sample	sample	170490	244370	86435	103564	207430	73880	94999.5	17129	0.682	0.77	0.849	0.888	-0.344	-0.226	BKN29942	FBgn0038819	CG5494	Cpr92F	Cuticular protein 92F	Cpr92F	Cuticular protein 92F (Cpr92F)	1.87
8	7	1.86	A07	sample	sample	310090	310050	105180	119980	310070	-40	112580	14800	1.19	1.07	1.38	1.28	-0.285	-0.279	BKN21348	FBgn0032138	CG4364	CG4364	NA	CG4364	NA (CG4364)	1.86
10	103	1.86	E07	sample	sample	240070	256500	83050	89580	248285	16430	86315	6530	0.89	0.811	1.03	0.998	-0.247	-0.312	BKN21756	FBgn0260444	CG18616	CG18616	NA	CG18616	NA (CG18616)	1.86
51	318	1.86	N06	sample	sample	218820	208210	117689	141988	213515	-10610	129838	24299	0.938	0.739	1.02	0.973	-0.14	-0.407	BKN45747	FBgn0033454	CG1671	CG1671	NA	CG1671	NA (CG1671)	1.86
37	310	1.86	M22	sample	sample	249390	324050	132340	162505	286720	74660	147422	30165	1.05	1.08	1.28	1.26	-0.301	-0.264	BKN22473	FBgn0039004	CG6958	Nup133	Nucleoporin 133	Nup133	Nucleoporin 133 (Nup133)	1.86
24	13	1.86	A13	sample	sample	294880	326360	108000	105530	310620	31480	106765	-2470	0.967	1.02	1.28	1.14	-0.425	-0.154	BKN28839	FBgn0035021	CG4622	CG4622	NA	CG4622	NA (CG4622)	1.86
24	292	1.86	M04	sample	sample	217060	201920	77270	66960	209490	-15140	72115	-10310	0.712	0.631	0.918	0.724	-0.384	-0.19	BKN29002	FBgn0023212	CG4204	Elongin-B	Elongin B	Elongin-B	Elongin B (Elongin-B)	1.86
14	306	1.86	M18	sample	sample	313700	233230	93720	84870	273465	-80470	89295	-8850	0.895	0.615	0.968	0.838	-0.105	-0.437	BKN23057	FBgn0028500	CG9063	Rich	RIC1 homolog	Rich	RIC1 homolog (Rich)	1.86
5	359	1.86	O23	sample	sample	229720	244520	106473	117486	237120	14800	111980	11013	0.938	0.86	1.13	1.03	-0.283	-0.279	BKN20864	FBgn0032242	CG5355	CG5355	NA	CG5355	NA (CG5355)	1.86
13	210	1.86	I18	sample	sample	199160	207950	106330	95999	203555	8790	101164	-10331	0.765	0.609	0.935	0.721	-0.32	-0.245	BKN22745	FBgn0031682	CG5828	CG5828	NA	CG5828	NA (CG5828)	1.86
22	367	1.86	P07	sample	sample	300990	376770	115520	116950	338880	75780	116235	1430	0.954	1.03	1.27	1.17	-0.395	-0.179	BKN30072	FBgn0038894	CG15497	CG15497	NA	CG15497	NA (CG15497)	1.86
50	190	1.85	H22	sample	sample	271480	298430	115920	138000	284955	26950	126960	22080	0.904	0.869	1.05	1.07	-0.234	-0.321	BKN45335	FBgn0050159	CG30159	CG30159	NA	CG30159	NA (CG30159)	1.85
26	159	1.85	G15	sample	sample	310620	195510	85300	70080	253065	-115110	77690	-15220	0.978	0.522	0.969	0.735	-0.019	-0.512	BKN29260	FBgn0039380	CG5890	CG5890	NA	CG5890	NA (CG5890)	1.85
31	193	1.85	I01	sample	sample	224470	357020	115834	175061	290745	132550	145448	59227	0.986	1.06	1.17	1.3	-0.251	-0.305	BKN33489	NA	NA	NA	NA	NA	BKN33489	1.85
10	294	1.85	M06	sample	sample	221950	284520	77350	98480	253235	62570	87915	21130	0.823	0.9	0.957	1.1	-0.257	-0.299	BKN21899	FBgn0260456	CG4806	CG4806	NA	CG4806	NA (CG4806)	1.85
46	110	1.85	E14	sample	sample	242160	339770	108530	127020	290965	97610	117775	18490	0.802	0.945	1.04	1.04	-0.412	-0.162	BKN41663	FBgn0085213	CG34184	CG34184	NA	CG34184	NA (CG34184)	1.85
17	159	1.85	G15	sample	sample	212760	280080	112446	125733	246420	67320	119090	13287	0.774	0.899	0.993	1.04	-0.36	-0.208	BKN27532	FBgn0042712	CG1898	HBS1	HBS1	HBS1	HBS1 (HBS1)	1.85
53	111	1.85	E15	sample	sample	125770	195580	74573	115630	160675	69810	95101.5	41057	0.566	0.664	0.692	0.812	-0.298	-0.263	BKN46184	FBgn0264075	CG11987	tgo	tango	tgo	tango (tgo)	1.85
38	136	1.85	F16	sample	sample	233930	292280	87680	106740	263105	58350	97210	19060	0.878	0.799	1.02	0.98	-0.221	-0.331	BKN33184	FBgn0036155	CG6163	CG6163	NA	CG6163	NA (CG6163)	1.85
31	209	1.85	I17	sample	sample	204680	306360	109166	145783	255520	101680	127474	36617	0.899	0.909	1.1	1.08	-0.299	-0.262	BKN33497	NA	NA	NA	NA	NA	BKN33497	1.85
2	80	1.85	D08	sample	sample	182120	310900	42600	114030	246510	128780	78315	71430	0.671	0.945	1.01	1.02	-0.446	-0.131	BKN23472	FBgn0035955	CG5194	CG5194	NA	CG5194	NA (CG5194)	1.85
23	63	1.85	C15	sample	sample	218380	286580	121280	128689	252480	68200	124984	7409	0.92	0.919	1.09	1.12	-0.247	-0.308	BKN28660	FBgn0031090	CG9575	Rab35	Rab35	Rab35	Rab35 (Rab35)	1.85
48	279	1.85	L15	sample	sample	226280	326340	114250	132120	276310	100060	123185	17870	0.746	0.883	0.932	1.01	-0.361	-0.207	BKN42564	FBgn0069946	NA	CG41089	NA	NA	NA (CG41089)	1.85
25	172	1.85	H04	sample	sample	220870	161510	96694	80426	191190	-59360	88560	-16268	0.88	0.46	0.896	0.641	-0.049	-0.483	BKN30694	FBgn0010097	CG17566	gammaTub37C	gamma-Tubulin at 37C	gammaTub37C	gamma-Tubulin at 37C (gammaTub37C)	1.85
27	110	1.84	E14	sample	sample	191640	316080	97388	148260	253860	124440	122824	50872	0.739	1.03	0.879	1.24	-0.28	-0.277	BKN29535	FBgn0011305	CG5655	Rsf1	Repressor splicing factor 1	Rsf1	Repressor splicing factor 1 (Rsf1)	1.84
2	160	1.84	G16	sample	sample	155940	319030	36060	118080	237485	163090	77070	82020	0.575	0.97	0.855	1.05	-0.43	-0.144	BKN20332	FBgn0085386	CG34357	CG34357	NA	CG34357	NA (CG34357)	1.84
32	101	1.84	E05	sample	sample	199560	262470	70930	102340	231015	62910	86635	31410	0.788	0.75	0.894	0.956	-0.188	-0.357	BKN33755	NA	NA	NA	NA	NA	BKN33755	1.84
51	328	1.84	N16	sample	sample	236390	288110	136195	183859	262250	51720	160027	47664	1.01	1.02	1.18	1.26	-0.239	-0.311	BKN45752	FBgn0052649	CG32649	CG32649	NA	CG32649	NA (CG32649)	1.84
42	224	1.84	J08	sample	sample	181800	226600	84190	95960	204200	44800	90075	11770	0.712	0.696	0.853	0.816	-0.298	-0.259	BKN40340	FBgn0013576	CG32464	l(3)82Fd	l(3)82Fd	l(3)82Fd	l(3)82Fd (l(3)82Fd)	1.84
2	92	1.83	D20	sample	sample	262460	219910	53710	90590	241185	-42550	72150	36880	0.968	0.669	1.27	0.807	-0.253	-0.298	BKN23478	FBgn0036774	CG7354	mRpS26	mitochondrial ribosomal protein S26	mRpS26	mitochondrial ribosomal protein S26 (mRpS26)	1.83
28	275	1.83	L11	sample	sample	180640	325620	68580	99000	253130	144980	83790	30420	0.615	0.947	0.832	1.02	-0.449	-0.125	BKN31202	FBgn0243586	CG5480	Tb	Tubby	Tb	Tubby (Tb)	1.83
33	109	1.83	E13	sample	sample	209300	254460	96945	141821	231880	45160	119383	44876	0.916	0.771	0.979	1.03	-0.104	-0.431	BKN33855	NA	NA	NA	NA	NA	BKN33855	1.83
29	35	1.83	B11	sample	sample	205970	272530	104797	109130	239250	66560	106964	4333	0.821	0.895	1.03	1.03	-0.332	-0.228	BKN31334	FBgn0052192	CG32192	CG32192	NA	CG32192	NA (CG32192)	1.83
19	59	1.83	C11	sample	sample	231170	253040	97388	118742	242105	21870	108065	21354	0.92	0.812	1.03	1.03	-0.176	-0.366	BKN27890	FBgn0001098	CG5320	Gdh	Glutamate dehydrogenase	Gdh	Glutamate dehydrogenase (Gdh)	1.83
16	203	1.83	I11	sample	sample	257910	447040	103940	137630	352475	189130	120785	33690	0.852	1.26	1.15	1.37	-0.443	-0.129	BKN22166	FBgn0261458	CG33979	capt	capulet	capt	capulet (capt)	1.83
56	332	1.83	N20	sample	sample	248290	294810	99650	131560	271550	46520	115605	31910	0.922	0.914	1.07	1.13	-0.228	-0.32	BKN50754	FBgn0036663	CG9674	CG9674	NA	CG9674	NA (CG9674)	1.83
24	309	1.83	M21	sample	sample	262890	288560	90820	97600	275725	25670	94210	6780	0.862	0.901	1.08	1.06	-0.34	-0.219	BKN28915	FBgn0036856	CG9666	CG9666	NA	CG9666+CG42374	NA (CG9666)	1.83
18	247	1.82	K07	sample	sample	403940	400250	131780	133240	402095	-3690	132510	1460	1.29	1.13	1.48	1.41	-0.216	-0.328	BKN27744	FBgn0036581	CG5057	MED10	Mediator complex subunit 10	MED10	Mediator complex subunit 10 (MED10)	1.82
28	205	1.82	I13	sample	sample	203160	305990	70290	100780	254575	102830	85535	30490	0.692	0.89	0.853	1.04	-0.315	-0.24	BKN22071	FBgn0035237	CG13917	CG13917	NA	CG13917	NA (CG13917)	1.82
52	31	1.82	B07	sample	sample	229630	308390	95040	127880	269010	78760	111460	32840	0.83	0.938	1.07	1.06	-0.358	-0.202	BKN45964	FBgn0087007	CG42230	bbg	big bang	bbg	big bang (bbg)	1.82
41	253	1.82	K13	sample	sample	212010	228650	95592	130042	220330	16640	112817	34450	0.821	0.833	0.916	1.06	-0.211	-0.332	BKN25245	FBgn0034240	CG4903	MESR4	Misexpression suppressor of ras 4	MESR4	Misexpression suppressor of ras 4 (MESR4)	1.82
26	208	1.82	I16	sample	sample	318120	242330	88090	85670	280225	-75790	86880	-2420	1	0.647	1	0.899	-0.031	-0.492	BKN29368	FBgn0031639	CG2937	mRpS2	mitochondrial ribosomal protein S2	mRpS2	mitochondrial ribosomal protein S2 (mRpS2)	1.82
46	176	1.82	H08	sample	sample	263410	315600	109630	125230	289505	52190	117430	15600	0.872	0.877	1.05	1.03	-0.305	-0.248	BKN41864	FBgn0262367	CR42878	mir-13b-1	mir-13b-1 stem loop	mir-13b-1	mir-13b-1 stem loop (mir-13b-1)	1.82
53	313	1.82	N01	sample	sample	186410	204020	98441	132819	195215	17610	115630	34378	0.838	0.692	0.913	0.933	-0.131	-0.402	BKN46417	FBgn0001185	CG4694	her	hermaphrodite	her+mir-2497	hermaphrodite (her)	1.82
40	204	1.82	I12	sample	sample	259390	337700	97210	115390	298545	78310	106300	18180	0.842	0.99	1.11	1.1	-0.408	-0.156	BKN25238	FBgn0026404	CG8091	Nc	Nedd2-like caspase	Nc	Nedd2-like caspase (Nc)	1.82
53	323	1.82	N11	sample	sample	165130	228140	104618	126319	196635	63010	115468	21701	0.743	0.774	0.971	0.887	-0.393	-0.169	BKN46422	FBgn0030452	CG4330	MFS10	Major Facilitator Superfamily Transporter 10	MFS10	Major Facilitator Superfamily Transporter 10 (MFS10)	1.82
32	296	1.82	M08	sample	sample	214230	287780	79180	107910	251005	73550	93545	28730	0.845	0.822	0.998	1.01	-0.244	-0.301	BKN33708	FBgn0016975	CG12473	stnB	stoned B	stnA+stnB	stoned B (stnB)	1.82
1	210	1.82	I18	sample	sample	263190	217450	105982	137607	240320	-45740	121794	31625	0.833	0.82	0.966	1.04	-0.188	-0.35	BKN20153	FBgn0033901	CG12366	O-fut1	O-fucosyltransferase 1	O-fut1	O-fucosyltransferase 1 (O-fut1)	1.82
14	92	1.81	D20	sample	sample	311520	309340	96080	108470	310430	-2180	102275	12390	0.889	0.815	0.993	1.07	-0.151	-0.384	BKN26454	FBgn0028980	CG6586	tan	tantalus	tan	tantalus (tan)	1.81
51	39	1.81	B15	sample	sample	128990	179770	80546	106318	154380	50780	93432	25772	0.553	0.638	0.696	0.728	-0.356	-0.201	BKN45584	FBgn0001255	CG2723	ImpE3	Ecdysone-inducible gene E3	ImpE3	Ecdysone-inducible gene E3 (ImpE3)	1.81
46	299	1.81	M11	sample	sample	317470	346580	124630	144660	332025	29110	134645	20030	1.05	0.964	1.2	1.19	-0.221	-0.321	BKN41614	FBgn0085321	CG34292	CG34292	NA	CG34292	NA (CG34292)	1.81
54	116	1.81	E20	sample	sample	216650	255830	96780	110960	236240	39180	103870	14180	0.809	0.775	0.954	0.906	-0.285	-0.263	BKN46666	FBgn0039350	CG17383	jigr1	jing interacting gene regulatory 1	jigr1	jing interacting gene regulatory 1 (jigr1)	1.81
18	68	1.81	C20	sample	sample	208500	269890	78660	78760	239195	61390	78710	100	0.665	0.762	0.885	0.836	-0.425	-0.138	BKN27798	FBgn0016691	CG4307	Oscp	Oligomycin sensitivity-conferring protein	Oscp	Oligomycin sensitivity-conferring protein (Oscp)	1.81
31	286	1.81	L22	sample	sample	233740	347830	122513	166754	290785	114090	144634	44241	1.03	1.03	1.24	1.24	-0.274	-0.272	BKN31879	FBgn0259220	CG42320	Doa	Darkener of apricot	Doa	Darkener of apricot (Doa)	1.81
22	183	1.81	H15	sample	sample	271550	326160	95930	107930	298855	54610	101930	12000	0.861	0.89	1.05	1.08	-0.275	-0.271	BKN30028	FBgn0039178	CG6356	CG6356	NA	CG6356	NA (CG6356)	1.81
36	83	1.81	D11	sample	sample	219600	302660	80630	100550	261130	83060	90590	19920	0.738	0.815	0.936	0.938	-0.341	-0.212	BKN32690	FBgn0035713	CG10107	CG10107	NA	CG10107	NA (CG10107)	1.81
25	117	1.81	E21	sample	sample	229090	239450	104761	113787	234270	10360	109274	9026	0.912	0.682	0.97	0.907	-0.112	-0.416	BKN29059	FBgn0260859	CG3911	Bet3	NA	Bet3	NA (Bet3)	1.81
51	217	1.81	J01	sample	sample	244540	327800	151193	195303	286170	83260	173248	44110	1.05	1.16	1.31	1.34	-0.341	-0.212	BKN45625	FBgn0035464	CG12006	CG12006	NA	CG12006	NA (CG12006)	1.81
54	14	1.8	A14	sample	sample	307100	360400	142160	151290	333750	53300	146725	9130	1.15	1.09	1.4	1.23	-0.336	-0.216	BKN46639	FBgn0004244	CG10537	Rdl	Resistant to dieldrin	Rdl	Resistant to dieldrin (Rdl)	1.8
20	251	1.8	K11	sample	sample	248490	377760	90740	113110	313125	129270	101925	22370	0.861	1.06	1.14	1.15	-0.418	-0.143	BKN28130	FBgn0027524	CG3909	CG3909	NA	CG3909	NA (CG3909)	1.8
2	113	1.8	E17	sample	sample	203920	312760	45350	118940	258340	108840	82145	73590	0.752	0.951	1.08	1.06	-0.373	-0.183	BKN20225	FBgn0036660	CG13025	CG13025	NA	CG13025	NA (CG13025)	1.8
52	329	1.8	N17	sample	sample	195450	244650	77820	104560	220050	49200	91190	26740	0.706	0.744	0.875	0.868	-0.302	-0.245	BKN46041	FBgn0035047	CG3691	Pof	Painting of fourth	Pof	Painting of fourth (Pof)	1.8
40	145	1.8	G01	sample	sample	365260	299440	112260	121650	332350	-65820	116955	9390	1.18	0.877	1.28	1.16	-0.122	-0.405	BKN24933	FBgn0030291	CG1738	CG1738	NA	CG1738	NA (CG1738)	1.8
42	368	1.8	P08	sample	sample	285500	338650	125170	149490	312075	53150	137330	24320	1.12	1.04	1.27	1.27	-0.219	-0.319	BKN40376	FBgn0039959	CG17514	CG17514	NA	CG17514	NA (CG17514)	1.8
4	116	1.8	E20	sample	sample	233830	289910	82370	95130	261870	56080	88750	12760	0.86	0.917	1.25	0.928	-0.572	-0.005	BKN20706	FBgn0013812	CG3723	Dhc93AB	Dynein heavy chain at 93AB	Dhc93AB	Dynein heavy chain at 93AB (Dhc93AB)	1.8
4	65	1.8	C17	sample	sample	226440	333480	79750	109420	279960	107040	94585	29670	0.833	1.06	1.21	1.07	-0.572	-0.005	BKN20597	FBgn0031657	CG3756	CG3756	NA	CG3756	NA (CG3756)	1.8
13	206	1.8	I14	sample	sample	207680	159170	107347	74741	183425	-48510	91044	-32606	0.798	0.466	0.944	0.561	-0.274	-0.269	BKN22743	FBgn0030521	CG10992	CG10992	NA	CG10992	NA (CG10992)	1.8
33	39	1.79	B15	sample	sample	219160	261620	102320	143688	240390	42460	123004	41368	0.959	0.793	1.03	1.04	-0.115	-0.41	BKN32104	FBgn0010042	CG4423	GstD6	Glutathione S transferase D6	GstD6	Glutathione S transferase D6 (GstD6)	1.79
58	156	1.79	G12	sample	sample	203830	274360	97640	107200	239095	70530	102420	9560	0.717	0.816	0.938	0.92	-0.401	-0.156	BKN51290	FBgn0015278	CG11621	Pi3K68D	Phosphotidylinositol 3 kinase 68D	Pi3K68D	Phosphotidylinositol 3 kinase 68D (Pi3K68D)	1.79
1	94	1.79	D22	sample	sample	235690	157390	95365	98741	196540	-78300	97053	3376	0.746	0.593	0.869	0.749	-0.195	-0.338	BKN23287	FBgn0041103	CG15259	nht	no hitter	nht	no hitter (nht)	1.79
20	37	1.79	B13	sample	sample	265180	310430	85960	103030	287805	45250	94495	17070	0.919	0.872	1.08	1.05	-0.246	-0.292	BKN29607	FBgn0262167	CG6631	ana1	anastral spindle 1	ana1	anastral spindle 1 (ana1)	1.79
46	301	1.79	M13	sample	sample	309170	363960	116900	156350	336565	54790	136625	39450	1.02	1.01	1.12	1.28	-0.166	-0.363	BKN41615	FBgn0039161	CG13606	CG13606	NA	CG13606	NA (CG13606)	1.79
17	352	1.79	O16	sample	sample	220320	273150	113452	123925	246735	52830	118688	10473	0.802	0.876	1	1.02	-0.322	-0.224	BKN27676	FBgn0037671	CG8444	VhaM8.9	NA	VhaM8.9	NA (VhaM8.9)	1.79
23	313	1.79	N01	sample	sample	294250	353130	157525	161858	323690	58880	159692	4333	1.24	1.13	1.42	1.41	-0.194	-0.337	BKN30249	FBgn0031895	CG4497	CG4497	NA	CG4497	NA (CG4497)	1.79
37	159	1.79	G15	sample	sample	216260	265850	107826	138792	241055	49590	123309	30966	0.909	0.886	1.04	1.08	-0.211	-0.322	BKN23877	FBgn0047330	CG32235	CG32235	NA	CG32235	NA (CG32235)	1.79
47	89	1.78	D17	sample	sample	278370	302350	175049	170740	290360	23980	172894	-4309	1.02	0.945	1.24	1.11	-0.295	-0.247	BKN42133	FBgn0030958	CG6900	CG6900	NA	CG6900	NA (CG6900)	1.78
57	305	1.78	M17	sample	sample	191360	225150	109681	139798	208255	33790	124740	30117	0.812	0.798	0.977	0.978	-0.26	-0.278	BKN50849	FBgn0004373	CG7004	fwd	four wheel drive	fwd	four wheel drive (fwd)	1.78
29	32	1.78	B08	sample	sample	193600	285360	100692	110986	239480	91760	105839	10294	0.772	0.937	0.987	1.05	-0.364	-0.186	BKN31428	FBgn0031619	CG3355	CG3355	NA	CG3355	NA (CG3355)	1.78
20	318	1.78	N06	sample	sample	194510	233950	62390	78290	214230	39440	70340	15900	0.674	0.657	0.784	0.798	-0.231	-0.304	BKN29771	FBgn0262112	CG12068	sro	shroud	sro	shroud (sro)	1.78
42	324	1.78	N12	sample	sample	195790	231270	86350	101220	213530	35480	93785	14870	0.766	0.71	0.875	0.861	-0.227	-0.307	BKN40366	FBgn0035889	CG7163	mkg-p	monkey king protein	mkg-p	monkey king protein (mkg-p)	1.78
38	75	1.78	D03	sample	sample	243280	306490	91240	110420	274885	63210	100830	19180	0.913	0.838	1.06	1.01	-0.222	-0.311	BKN33070	FBgn0040649	CG15461	CG15461	NA	CG15461	NA (CG15461)	1.78
40	177	1.78	H09	sample	sample	241620	305460	90250	103980	273540	63840	97115	13730	0.784	0.895	1.03	0.991	-0.403	-0.15	BKN34633	NA	NA	NA	NA	NA	BKN34633	1.78
5	64	1.78	C16	sample	sample	235890	237930	100285	121579	236910	2040	110932	21294	0.963	0.837	1.07	1.06	-0.158	-0.367	BKN20884	FBgn0034794	CG3495	Gmer	GDP-4-keto-6-deoxy-D-mannose 3,5-epimerase/4-reductase	Gmer	GDP-4-keto-6-deoxy-D-mannose 3,5-epimerase/4-reductase (Gmer)	1.78
50	282	1.78	L18	sample	sample	250400	301620	115270	128530	276010	51220	121900	13260	0.833	0.878	1.05	0.995	-0.343	-0.203	BKN45357	FBgn0032511	CG9306	CG9306	NA	CG9306	NA (CG9306)	1.78
1	215	1.78	I23	sample	sample	232110	224490	96311	137308	228300	-7620	116810	40997	0.734	0.846	0.878	1.04	-0.232	-0.301	BKN20060	FBgn0035204	CG2277	CG2277	NA	CG2277	NA (CG2277)	1.78
42	165	1.78	G21	sample	sample	263600	210000	116170	91850	236800	-53600	104010	-24320	1.03	0.645	1.18	0.781	-0.226	-0.306	BKN40047	FBgn0085617	NA	CG41327	NA	NA	NA (CG41327)	1.78
52	172	1.77	H04	sample	sample	278830	356750	112670	149670	317790	77920	131170	37000	1.01	1.08	1.27	1.24	-0.324	-0.218	BKN46094	FBgn0038460	CG18622	CG18622	NA	CG18622	NA (CG18622)	1.77
13	83	1.77	D11	sample	sample	253350	260100	117533	133801	256725	6750	125667	16268	0.974	0.761	1.03	1	-0.118	-0.401	BKN26066	FBgn0038507	CG5863	CG5863	NA	CG5863	NA (CG5863)	1.77
16	219	1.77	J03	sample	sample	163990	320370	62810	101980	242180	156380	82395	39170	0.541	0.906	0.693	1.01	-0.37	-0.177	BKN25906	FBgn0038676	CG6026	CG6026	NA	CG6026	NA (CG6026)	1.77
31	203	1.77	I11	sample	sample	190100	323500	104809	147207	256800	133400	126008	42398	0.835	0.96	1.06	1.09	-0.347	-0.197	BKN33494	NA	NA	NA	NA	NA	BKN33494	1.77
59	83	1.77	D11	sample	sample	202880	263890	113918	144430	233385	61010	129174	30512	0.848	0.907	1.05	1.06	-0.309	-0.23	BKN60210	FBgn0035619	CG10592	CG10592	NA	CG10592	NA (CG10592)	1.77
57	330	1.77	N18	sample	sample	209040	235720	116061	150116	222380	26680	133088	34055	0.887	0.836	1.03	1.05	-0.214	-0.315	BKN51137	FBgn0000063	CG7643	ald	altered disjunction	ald	altered disjunction (ald)	1.77
51	32	1.77	B08	sample	sample	228630	271550	130964	171901	250090	42920	151432	40937	0.98	0.964	1.13	1.18	-0.231	-0.3	BKN45676	FBgn0038738	CG4572	CG4572	NA	CG4572	NA (CG4572)	1.77
29	163	1.77	G19	sample	sample	223480	282970	108879	116277	253225	59490	112578	7398	0.891	0.929	1.07	1.1	-0.27	-0.265	BKN22926	FBgn0003346	CG9999	RanGap	Ran GTPase activating protein	RanGap	Ran GTPase activating protein (RanGap)	1.77
39	184	1.77	H16	sample	sample	213420	259400	108209	138517	236410	45980	123363	30308	0.974	0.908	1.07	1.15	-0.165	-0.357	BKN33388	NA	NA	NA	NA	NA	BKN33388	1.77
3	176	1.76	H08	sample	sample	288540	169440	116851	110902	228990	-119100	113876	-5949	1.04	0.583	0.997	0.862	0.084	-0.576	BKN23688	FBgn0034800	CG3788	CG3788	NA	CG3788	NA (CG3788)	1.76
18	304	1.75	M16	sample	sample	284780	294880	90580	99020	289830	10100	94800	8440	0.908	0.833	1.02	1.05	-0.179	-0.341	BKN27856	FBgn0030834	CG8675	CG8675	NA	CG8675	NA (CG8675)	1.75
18	299	1.75	M11	sample	sample	265650	320160	87940	103750	292905	54510	95845	15810	0.847	0.904	0.989	1.1	-0.237	-0.29	BKN27758	FBgn0011768	CG6598	Fdh	Formaldehyde dehydrogenase	Fdh	Formaldehyde dehydrogenase (Fdh)	1.75
44	206	1.75	I14	sample	sample	331210	295620	131730	125390	313415	-35590	128560	-6340	1.03	0.879	1.22	1.06	-0.23	-0.295	BKN40919	FBgn0085265	CG34236	CG34236	NA	CG34236	NA (CG34236)	1.75
27	160	1.75	G16	sample	sample	119580	245470	58174	112973	182525	125890	85573.5	54799	0.461	0.803	0.525	0.942	NA	-0.25	BKN29548	FBgn0034052	CG8299	CG8299	NA	CG8299	NA (CG8299)	1.75
2	201	1.75	I09	sample	sample	110330	282000	22880	112810	196165	171670	67845	89930	0.407	0.857	0.543	1	-0.272	-0.256	BKN20245	FBgn0033339	CG8266	sec31	sec31	sec31	sec31 (sec31)	1.75
20	232	1.75	J16	sample	sample	270790	335250	85250	113190	303020	64460	99220	27940	0.938	0.942	1.07	1.15	-0.204	-0.317	BKN29752	FBgn0037409	CG15589	Osi24	Osiris 24	Osi24	Osiris 24 (Osi24)	1.75
42	225	1.74	J09	sample	sample	251530	316530	108200	140540	284030	65000	124370	32340	0.985	0.972	1.1	1.2	-0.191	-0.328	BKN40245	FBgn0085314	CR34285	CR34285	NA	CR34285	NA (CR34285)	1.74
53	208	1.74	I16	sample	sample	129770	176590	78332	100620	153180	46820	89476	22288	0.584	0.599	0.727	0.707	-0.324	-0.21	BKN46304	FBgn0025630	CG4061	CG4061	NA	CG4061	NA (CG4061)	1.74
51	43	1.74	B19	sample	sample	211600	281880	128247	168825	246740	70280	148536	40578	0.907	1	1.11	1.16	-0.312	-0.22	BKN45586	FBgn0020503	CG5020	CLIP-190	Cytoplasmic linker protein 190	CLIP-190	Cytoplasmic linker protein 190 (CLIP-190)	1.74
2	133	1.74	F13	sample	sample	209400	302710	47500	111740	256055	93310	79620	64240	0.772	0.92	1.13	0.995	-0.402	-0.14	BKN23391	FBgn0030846	CG12992	CG12992	NA	CG12992	NA (CG12992)	1.74
51	260	1.74	K20	sample	sample	156450	213800	94611	128271	185125	57350	111441	33660	0.671	0.759	0.818	0.879	-0.309	-0.222	BKN45550	FBgn0014877	CG6155	Roe1	Roe1	Roe1	Roe1 (Roe1)	1.74
5	14	1.74	A14	sample	sample	264470	275420	117007	134806	269945	10950	125906	17799	1.08	0.969	1.24	1.18	-0.215	-0.305	BKN20871	FBgn0005632	CG1945	faf	fat facets	faf	fat facets (faf)	1.74
12	241	1.74	K01	sample	sample	339780	348950	117380	110930	344365	9170	114155	-6450	1.2	1.01	1.41	1.21	-0.266	-0.26	BKN22365	FBgn0030719	CG9177	eIF5	eIF5	eIF5	eIF5 (eIF5)	1.74
23	121	1.74	F01	sample	sample	260310	305690	137858	140181	283000	45380	139020	2323	1.1	0.98	1.24	1.22	-0.178	-0.338	BKN30201	FBgn0033502	CG12910	CG12910	NA	CG12910	NA (CG12910)	1.74
53	29	1.74	B05	sample	sample	198090	270900	116839	157429	234495	72810	137134	40590	0.891	0.919	1.08	1.11	-0.29	-0.238	BKN46347	FBgn0025109	CG18642	Bem46	Bem46	Bem46	Bem46 (Bem46)	1.74
27	69	1.74	C21	sample	sample	233840	255950	121843	115020	244895	22110	118432	-6823	0.902	0.837	1.1	0.959	-0.316	-0.215	BKN29431	FBgn0004179	CG6395	Csp	Cysteine string protein	Csp	Cysteine string protein (Csp)	1.74
18	339	1.74	O03	sample	sample	250960	304240	89410	92120	277600	53280	90765	2710	0.8	0.859	1.01	0.977	-0.343	-0.192	BKN27766	FBgn0030743	CG9921	CG9921	NA	CG9921	NA (CG9921)	1.74
60	158	1.74	G14	sample	sample	266950	304730	100900	128470	285840	37780	114685	27570	0.952	0.889	1.09	1.09	-0.217	-0.303	BKN60523	FBgn0036550	CG17026	CG17026	NA	CG17026	NA (CG17026)	1.74
42	300	1.74	M12	sample	sample	186960	291730	87330	120210	239345	104770	103770	32880	0.732	0.895	0.885	1.02	-0.31	-0.22	BKN40174	FBgn0085319	CG34290	CG34290	NA	CG34290	NA (CG34290)	1.74
31	113	1.74	E17	sample	sample	192550	281040	95748	139211	236795	88490	117480	43463	0.846	0.834	0.968	1.03	-0.198	-0.319	BKN33473	NA	NA	NA	NA	NA	BKN33473	1.74
39	63	1.74	C15	sample	sample	174160	262180	102966	121412	218170	88020	112189	18446	0.795	0.918	1.02	1.01	-0.387	-0.152	BKN31245	FBgn0004858	CG4220	elB	elbow B	elB	elbow B (elB)	1.74
8	163	1.74	G19	sample	sample	248170	255740	83890	96780	251955	7570	90335	12890	0.949	0.881	1.1	1.04	-0.28	-0.247	BKN21390	FBgn0027363	CG6521	Stam	Signal transducing adaptor molecule	Stam	Signal transducing adaptor molecule (Stam)	1.74
4	111	1.74	E15	sample	sample	248380	294790	79630	103870	271585	46410	91750	24240	0.914	0.933	1.2	1.01	-0.436	-0.108	BKN20608	FBgn0024836	CG11895	stan	starry night	stan	starry night (stan)	1.74
57	324	1.73	N12	sample	sample	220980	248090	121268	158531	234535	27110	139900	37263	0.937	0.879	1.08	1.11	-0.197	-0.32	BKN51134	FBgn0261984	CG4583	Ire1	Inositol-requiring enzyme-1	Ire1	Inositol-requiring enzyme-1 (Ire1)	1.73
31	295	1.73	M07	sample	sample	189500	280010	96742	135441	234755	90510	116092	38699	0.832	0.831	0.978	1	-0.236	-0.285	BKN33516	NA	NA	NA	NA	NA	BKN33516	1.73
43	303	1.73	M15	sample	sample	218380	384090	140205	186349	301235	165710	163277	46144	0.866	1.19	1.13	1.31	-0.4	-0.138	BKN40464	FBgn0067903	CG33706	IM18	Immune induced molecule 18	IM18+CG10332	Immune induced molecule 18 (IM18)	1.73
46	335	1.73	N23	sample	sample	286230	293820	109860	123100	290025	7590	116480	13240	0.948	0.817	1.06	1.01	-0.188	-0.327	BKN41812	FBgn0037207	CG11100	Mes2	Mes2	Mes2	Mes2 (Mes2)	1.73
46	197	1.73	I05	sample	sample	276700	314100	107600	130040	295400	37400	118820	22440	0.916	0.873	1.04	1.07	-0.207	-0.309	BKN41587	FBgn0085249	CG34220	CG34220	NA	CG34220	NA (CG34220)	1.73
20	238	1.73	J22	sample	sample	290750	367450	97850	116510	329100	76700	107180	18660	1.01	1.03	1.23	1.19	-0.3	-0.226	BKN29755	FBgn0037320	CG14668	CG14668	NA	CG14668	NA (CG14668)	1.73
21	219	1.73	J03	sample	sample	219690	243800	98681	111908	231745	24110	105294	13227	0.878	0.768	0.969	0.959	-0.17	-0.341	BKN29842	FBgn0033224	CG1553	Nop17l	Nop17 like	Nop17l	Nop17 like (Nop17l)	1.73
22	35	1.72	B11	sample	sample	325050	354120	108330	121420	339585	29070	114875	13090	1.03	0.966	1.19	1.21	-0.191	-0.322	BKN29990	FBgn0053340	CG33340	CG33340	NA	CG33340	NA (CG33340)	1.72
47	140	1.72	F20	sample	sample	210980	260650	128019	150104	235815	49670	139062	22085	0.777	0.814	0.907	0.973	-0.243	-0.275	BKN42242	FBgn0259176	CG42281	bun	bunched	bun	bunched (bun)	1.72
60	208	1.72	I16	sample	sample	218410	309400	82980	129480	263905	90990	106230	46500	0.779	0.902	0.899	1.1	-0.225	-0.292	BKN60536	FBgn0025742	CG9115	mtm	myotubularin	mtm	myotubularin (mtm)	1.72
47	40	1.72	B16	sample	sample	210020	236520	123423	140109	223270	26500	131766	16686	0.773	0.739	0.875	0.908	-0.197	-0.316	BKN42216	FBgn0030882	CG6835	GS	Glutathione Synthetase	CG32495&GS	Glutathione Synthetase (GS)	1.72
4	161	1.72	G17	sample	sample	242260	266190	67630	105760	254225	23930	86695	38130	0.891	0.842	1.02	1.03	-0.236	-0.281	BKN20621	FBgn0037372	CG2091	CG2091	NA	CG2091	NA (CG2091)	1.72
52	303	1.72	M15	sample	sample	227820	320480	92710	132150	274150	92660	112430	39440	0.823	0.974	1.04	1.1	-0.334	-0.193	BKN45848	FBgn0040375	CG13760	CG13760	NA	CG13760	NA (CG13760)	1.72
28	318	1.72	N06	sample	sample	265770	281390	91410	91220	273580	15620	91315	-190	0.905	0.819	1.11	0.941	-0.306	-0.217	BKN31307	FBgn0004117	CG4843	Tm2	Tropomyosin 2	Tm2	Tropomyosin 2 (Tm2)	1.72
22	48	1.71	B24	sample	sample	170470	139060	60220	51920	154765	-31410	56070	-8300	0.541	0.379	0.661	0.518	-0.275	NA	BKN30092	FBgn0037719	CG9424	bocksbeutel	bocksbeutel	bocksbeutel	bocksbeutel (bocksbeutel)	1.71
51	272	1.71	L08	sample	sample	141210	196620	89045	112997	168915	55410	101021	23952	0.605	0.698	0.77	0.774	-0.37	-0.16	BKN45736	FBgn0033344	CG8252	CG8252	NA	CG8252	NA (CG8252)	1.71
42	200	1.71	I08	sample	sample	226900	281010	101640	119610	253955	54110	110625	17970	0.888	0.863	1.03	1.02	-0.25	-0.267	BKN40148	FBgn0036169	CG6128	Fuca	alpha-L-fucosidase	CG11714+Fuca	alpha-L-fucosidase (Fuca)	1.71
52	60	1.71	C12	sample	sample	208090	291560	86410	117930	249825	83470	102170	31520	0.752	0.886	0.972	0.979	-0.363	-0.166	BKN45882	FBgn0004435	CG17759	Galpha49B	G protein alpha49B	Galpha49B	G protein alpha49B (Galpha49B)	1.71
21	107	1.71	E11	sample	sample	238230	305920	114780	131538	272075	67690	123159	16758	0.953	0.963	1.13	1.13	-0.271	-0.247	BKN28286	FBgn0033019	CG10395	CG10395	NA	CG10395	NA (CG10395)	1.71
4	46	1.71	B22	sample	sample	218680	303230	69720	106820	260955	84550	88270	37100	0.805	0.959	1.05	1.04	-0.428	-0.107	BKN23851	FBgn0035428	CG14960	CG14960	NA	CG14960	NA (CG14960)	1.71
37	85	1.71	D13	sample	sample	219870	232890	100907	128905	226380	13020	114906	27998	0.924	0.776	0.974	1	-0.092	-0.406	BKN32883	FBgn0029716	CG3546	CG3546	NA	CG3546	NA (CG3546)	1.71
38	104	1.71	E08	sample	sample	242790	283290	85730	106100	263040	40500	95915	20370	0.911	0.775	0.998	0.974	-0.135	-0.367	BKN29721	FBgn0037217	CG14636	CG14636	NA	CG14636	NA (CG14636)	1.71
57	208	1.71	I16	sample	sample	168990	194430	97819	117869	181710	25440	107844	20050	0.717	0.689	0.872	0.825	-0.274	-0.244	BKN50920	FBgn0015806	CG10539	S6k	RPS6-p70-protein kinase	S6k	RPS6-p70-protein kinase (S6k)	1.71
42	296	1.7	M08	sample	sample	207740	262840	93200	111560	235290	55100	102380	18360	0.813	0.807	0.944	0.949	-0.252	-0.263	BKN40172	FBgn0064126	CG33722	CG33722	NA	CG33722+CG18749	NA (CG33722)	1.7
16	195	1.7	I03	sample	sample	261530	288760	97660	92770	275145	27230	95215	-4890	0.864	0.816	1.08	0.921	-0.333	-0.19	BKN22162	FBgn0261647	CG4272	Axud1	NA	Axud1	NA (Axud1)	1.7
52	295	1.7	M07	sample	sample	274720	322260	106130	138790	298490	47540	122460	32660	0.993	0.98	1.19	1.15	-0.259	-0.256	BKN45844	FBgn0031681	CG31651	pgant5	polypeptide GalNAc transferase 5	pgant5	polypeptide GalNAc transferase 5 (pgant5)	1.7
7	262	1.7	K22	sample	sample	160030	162660	76919	89045	161345	2630	82982	12126	0.642	0.61	0.73	0.755	-0.196	-0.312	BKN21319	FBgn0027338	CG9423	Kap-alpha3	karyopherin alpha3	Kap-alpha3	karyopherin alpha3 (Kap-alpha3)	1.7
20	332	1.7	N20	sample	sample	282150	328850	89320	109540	305500	46700	99430	20220	0.978	0.924	1.12	1.12	-0.212	-0.297	BKN29778	FBgn0039167	CG17786	CG17786	NA	CG17786	NA (CG17786)	1.7
4	35	1.7	B11	sample	sample	249270	303070	77500	108990	276170	53800	93245	31490	0.917	0.959	1.17	1.06	-0.392	-0.137	BKN23750	FBgn0052106	CG32106	CG32106	NA	CG32106	NA (CG32106)	1.7
42	302	1.7	M14	sample	sample	198950	299530	90830	125050	249240	100580	107940	34220	0.779	0.919	0.92	1.06	-0.277	-0.239	BKN40175	FBgn0041585	CG11430	olf186-F	olf186-F	olf186-M	olf186-F (olf186-F)	1.7
42	231	1.7	J15	sample	sample	220150	229430	94590	101050	224790	9280	97820	6460	0.862	0.704	0.958	0.86	-0.189	-0.316	BKN40248	FBgn0085749	CR40574	CR40574	NA	CR40574	NA (CR40574)	1.7
56	205	1.7	I13	sample	sample	254100	295890	100720	130020	274995	41790	115370	29300	0.943	0.917	1.08	1.11	-0.21	-0.298	BKN50439	FBgn0013988	CG18255	Strn-Mlck	Stretchin-Mlck	Strn-Mlck	Stretchin-Mlck (Strn-Mlck)	1.7
26	182	1.7	H14	sample	sample	260420	280700	78100	90190	270560	20280	84145	12090	0.82	0.749	0.888	0.946	-0.146	-0.354	BKN30891	FBgn0051874	CG31874	CG31874	NA	CG31874	NA (CG31874)	1.7
2	158	1.7	G14	sample	sample	274640	303850	56760	120700	289245	29210	88730	63940	1.01	0.924	1.35	1.07	-0.267	-0.246	BKN20331	FBgn0036448	CG9311	mop	myopic	mop	myopic (mop)	1.7
22	188	1.69	H20	sample	sample	308250	384930	109260	124190	346590	76680	116725	14930	0.977	1.05	1.2	1.24	-0.28	-0.235	BKN30126	FBgn0000370	CG8669	crc	cryptocephal	crc	cryptocephal (crc)	1.69
35	254	1.69	K14	sample	sample	159380	299430	103947	124715	229405	140050	114331	20768	0.681	0.92	0.965	0.943	-0.498	-0.041	BKN34371	NA	NA	NA	NA	NA	BKN34371	1.69
21	300	1.69	M12	sample	sample	204680	293180	105204	118563	248930	88500	111884	13359	0.818	0.923	1.03	1.02	-0.364	-0.159	BKN28430	FBgn0015778	CG9412	rin	rasputin	rin	rasputin (rin)	1.69
3	30	1.69	B06	sample	sample	205820	217230	98202	121220	211525	11410	109711	23018	0.739	0.748	0.838	0.942	-0.153	-0.346	BKN23651	FBgn0030041	CG12116	CG12116	NA	CG12116	NA (CG12116)	1.69
1	89	1.69	D17	sample	sample	283870	215150	113368	133741	249510	-68720	123554	20373	0.898	0.811	1.03	1.01	-0.176	-0.325	BKN23189	FBgn0030163	CG1791	CG1791	NA	CG1791	NA (CG1791)	1.69
41	45	1.69	B21	sample	sample	168390	227940	85813	113188	198165	59550	99500.5	27375	0.652	0.83	0.822	0.924	-0.388	-0.136	BKN23083	FBgn0021847	CG8325	l(2)k14710	lethal (2) k14710	l(2)k14710	lethal (2) k14710 (l(2)k14710)	1.69
59	76	1.68	D04	sample	sample	199430	253840	108963	139929	226635	54410	124446	30966	0.833	0.873	1	1.03	-0.27	-0.241	BKN60302	FBgn0016762	CG12273	angel	angel	angel	angel (angel)	1.68
52	44	1.68	B20	sample	sample	318530	376180	124560	159620	347355	57650	142090	35060	1.15	1.14	1.4	1.33	-0.276	-0.235	BKN46066	FBgn0038098	CG7381	CG7381	NA	CG7381	NA (CG7381)	1.68
42	108	1.68	E12	sample	sample	231830	261230	96150	118330	246530	29400	107240	22180	0.908	0.802	0.974	1.01	-0.138	-0.356	BKN40126	FBgn0261681	CG42728	CG42728	NA	CG42729+CG42728	NA (CG42728)	1.68
32	100	1.68	E04	sample	sample	186830	218240	64000	85240	202535	31410	74620	21240	0.737	0.624	0.807	0.797	-0.135	-0.36	BKN33658	FBgn0004884	NA	bwk	bullwinkle	cic	bullwinkle (bwk)	1.68
51	108	1.68	E12	sample	sample	185100	248290	109705	149817	216695	63190	129761	40112	0.794	0.881	0.948	1.03	-0.28	-0.23	BKN45510	FBgn0035232	CG12099	CG12099	NA	CG12099	NA (CG12099)	1.68
42	63	1.68	C15	sample	sample	197430	291850	92140	119010	244640	94420	105575	26870	0.773	0.896	0.933	1.01	-0.309	-0.205	BKN40020	FBgn0264001	CG43744	bru-3	bruno-3	bru-3	bruno-3 (bru-3)	1.68
53	65	1.68	C17	sample	sample	192480	243930	109669	144454	218205	51450	127062	34785	0.866	0.828	1.02	1.01	-0.24	-0.265	BKN46173	FBgn0037177	CG14454	CG14454	NA	CG14454&CG32453	NA (CG14454)	1.68
1	161	1.68	G17	sample	sample	259060	235320	111010	137164	247190	-23740	124087	26154	0.82	0.887	1.01	1.04	-0.278	-0.232	BKN20045	FBgn0037010	CG4825	CG4825	NA	CG4825	NA (CG4825)	1.68
19	248	1.68	K08	sample	sample	226330	194500	90577	92660	210415	-31830	91618.5	2083	0.9	0.624	0.96	0.802	-0.102	-0.388	BKN28032	FBgn0029117	CG9943	Surf1	Surfeit 1	Surf1+sgl	Surfeit 1 (Surf1)	1.68
29	36	1.68	B12	sample	sample	195010	289210	102990	108652	242110	94200	105821	5662	0.777	0.949	1.01	1.03	-0.386	-0.136	BKN31430	FBgn0039820	CG15554	CG15554	NA	CG15554	NA (CG15554)	1.68
3	81	1.68	D09	sample	sample	152550	237310	84029	116277	194930	84760	100153	32248	0.548	0.817	0.717	0.903	-0.36	-0.158	BKN23569	FBgn0032705	CG10346	Grip71	Grip71	Grip71	Grip71 (Grip71)	1.68
48	132	1.68	F12	sample	sample	249500	302070	116930	126300	275785	52570	121615	9370	0.822	0.818	0.954	0.968	-0.253	-0.253	BKN42622	FBgn0058053	CG40053	CG40053	NA	CG40053	NA (CG40053)	1.68
43	84	1.67	D12	sample	sample	154760	225700	87968	120670	190230	70940	104319	32702	0.614	0.7	0.709	0.849	-0.224	-0.278	BKN40690	FBgn0262381	CR42904	mir-276b	mir-276b stem loop	mir-276b	mir-276b stem loop (mir-276b)	1.67
42	178	1.67	H10	sample	sample	234000	278290	100550	121950	256145	44290	111250	21400	0.916	0.854	1.02	1.04	-0.19	-0.309	BKN40329	FBgn0011944	CR31567	tRNA:P:90Ca	transfer RNA:pro:90Ca	tRNA:P:90Ca	transfer RNA:pro:90Ca (tRNA:P:90Ca)	1.67
2	83	1.67	D11	sample	sample	213370	325730	48340	118700	269550	112360	83520	70360	0.787	0.99	1.15	1.06	-0.4	-0.122	BKN23378	FBgn0034394	CG15096	CG15096	NA	CG15096	NA (CG15096)	1.67
50	29	1.67	B05	sample	sample	289510	307880	116320	144940	298695	18370	130630	28620	0.964	0.897	1.06	1.12	-0.146	-0.347	BKN45195	FBgn0041210	CG1770	HDAC4	HDAC4	HDAC4	HDAC4 (HDAC4)	1.67
39	200	1.67	I08	sample	sample	201150	234010	104307	120203	217580	32860	112255	15896	0.918	0.82	1.03	0.999	-0.198	-0.301	BKN31953	FBgn0033403	CG13739	CG13739	NA	CG13739	NA (CG13739)	1.67
42	107	1.67	E11	sample	sample	217700	288360	98680	120470	253030	70660	109575	21790	0.852	0.885	1	1.02	-0.267	-0.24	BKN40030	FBgn0034012	CG16801	Hr51	Hormone receptor 51	Hr51	Hormone receptor 51 (Hr51)	1.67
28	276	1.67	L12	sample	sample	178850	328190	65690	99470	253520	149340	82580	33780	0.609	0.955	0.797	1.03	-0.401	-0.12	BKN31298	FBgn0030621	NA	CG15030	NA	NA	NA (CG15030)	1.67
23	155	1.67	G11	sample	sample	141180	164340	81001	69211	152760	23160	75106	-11790	0.594	0.527	0.73	0.605	-0.294	-0.215	BKN28682	FBgn0004066	CG3422	Pros28.1	Proteasome 28kD subunit 1	Pros28.1	Proteasome 28kD subunit 1 (Pros28.1)	1.67
13	232	1.67	J16	sample	sample	239650	193280	104570	102870	216465	-46370	103720	-1700	0.921	0.566	0.919	0.772	-0.029	-0.45	BKN26008	FBgn0031869	CG18304	CG18304	NA	NA	NA (CG18304)	1.67
4	219	1.67	J03	sample	sample	238950	314880	80710	104530	276915	75930	92620	23820	0.879	0.996	1.22	1.02	-0.511	-0.022	BKN23794	FBgn0027107	CG17063	inx6	inx6	inx6	inx6 (inx6)	1.67
19	60	1.67	C12	sample	sample	227100	256530	94611	117677	241815	29430	106144	23066	0.903	0.824	1	1.02	-0.16	-0.334	BKN27986	FBgn0015806	CG10539	S6k	RPS6-p70-protein kinase	S6k	RPS6-p70-protein kinase (S6k)	1.67
2	111	1.67	E15	sample	sample	223500	297650	48090	113440	260575	74150	80765	65350	0.824	0.905	1.14	1.01	-0.326	-0.186	BKN20224	FBgn0010435	CG2727	emp	epithelial membrane protein	emp	epithelial membrane protein (emp)	1.67
8	134	1.66	F14	sample	sample	240290	252180	79700	95670	246235	11890	87685	15970	0.919	0.869	1.04	1.02	-0.252	-0.25	BKN24735	FBgn0035647	CG10486	CG10486	NA	CG10486	NA (CG10486)	1.66
33	83	1.66	D11	sample	sample	191950	256950	92181	134076	224450	65000	113128	41895	0.84	0.779	0.931	0.972	-0.156	-0.336	BKN32114	FBgn0030051	CG2056	spirit	Serine Protease Immune Response Integrator	spirit	Serine Protease Immune Response Integrator (spirit)	1.66
30	252	1.66	K12	sample	sample	253060	289110	80250	89120	271085	36050	84685	8870	0.906	0.896	1.07	1.04	-0.265	-0.239	BKN31551	FBgn0037213	CG12581	CG12581	NA	CG12581	NA (CG12581)	1.66
55	222	1.66	J06	sample	sample	212520	234760	113643	139211	223640	22240	126427	25568	0.914	0.821	1.04	1.02	-0.199	-0.297	BKN50339	FBgn0011737	CG4488	wee	wee	NA	wee (wee)	1.66
48	65	1.66	C17	sample	sample	322970	364480	153350	150090	343725	41510	151720	-3260	1.06	0.986	1.25	1.15	-0.272	-0.231	BKN42325	FBgn0042146	CG18823	CG18823	NA	CG18823	NA (CG18823)	1.66
8	158	1.66	G14	sample	sample	232840	265400	82370	94960	249120	32560	88665	12590	0.89	0.914	1.08	1.02	-0.345	-0.166	BKN21483	FBgn0038320	CG4931	Sra-1	specifically Rac1-associated protein 1	Sra-1	specifically Rac1-associated protein 1 (Sra-1)	1.66
15	326	1.66	N14	sample	sample	212210	257640	107335	116241	234925	45430	111788	8906	0.775	0.831	0.928	0.965	-0.264	-0.238	BKN27471	FBgn0005612	CG3090	Sox14	Sox box protein 14	Sox14	Sox box protein 14 (Sox14)	1.66
4	36	1.65	B12	sample	sample	217940	323680	71480	110000	270810	105740	90740	38520	0.802	1.02	1.08	1.07	-0.469	-0.055	BKN23846	FBgn0010549	CG8799	l(2)03659	lethal (2) 03659	l(2)03659	lethal (2) 03659 (l(2)03659)	1.65
33	42	1.65	B18	sample	sample	212680	258210	95604	142635	235445	45530	119120	47031	0.931	0.783	0.965	1.03	-0.061	-0.418	BKN32201	FBgn0038533	CG7523	CG7523	NA	CG7523+CG14322	NA (CG7523)	1.65
39	64	1.65	C16	sample	sample	189470	273410	109083	127516	231440	83940	118300	18433	0.865	0.958	1.08	1.06	-0.348	-0.162	BKN32397	FBgn0260657	CG42540	CG42540	NA	CG42540	NA (CG42540)	1.65
10	213	1.65	I21	sample	sample	240020	278400	82950	93340	259210	38380	88145	10390	0.89	0.88	1.03	1.04	-0.245	-0.253	BKN21787	FBgn0263605	CG5018	l(3)72Dn	lethal (3) 72Dn	l(3)72Dn	lethal (3) 72Dn (l(3)72Dn)	1.65
32	345	1.65	O09	sample	sample	232100	337310	88970	118550	284705	105210	103760	29580	0.916	0.964	1.12	1.11	-0.297	-0.207	BKN33817	NA	NA	NA	NA	NA	BKN33817	1.65
20	173	1.65	H05	sample	sample	287100	344840	88950	115930	315970	57740	102440	26980	0.995	0.969	1.12	1.18	-0.181	-0.31	BKN29639	FBgn0035829	CG8044	HP4	Heterochromatin protein 4	HP4	Heterochromatin protein 4 (HP4)	1.65
14	198	1.65	I06	sample	sample	431200	396880	138760	129770	414040	-34320	134265	-8990	1.23	1.05	1.43	1.28	-0.212	-0.283	BKN23027	FBgn0026262	CG2009	bip2	bip2	bip2	bip2 (bip2)	1.65
29	42	1.65	B18	sample	sample	231080	272380	106677	114613	251730	41300	110645	7936	0.921	0.894	1.05	1.08	-0.192	-0.299	BKN31433	FBgn0028943	CG15638	CG15638	NA	CG15638	NA (CG15638)	1.65
4	215	1.65	I23	sample	sample	207760	280400	65080	99100	244080	72640	82090	34020	0.764	0.887	0.984	0.967	-0.403	-0.112	BKN20636	FBgn0032956	CG1512	Cul-2	Cullin-2	Cul-2	Cullin-2 (Cul-2)	1.65
58	251	1.65	K11	sample	sample	249310	285660	108500	118010	267485	36350	113255	9510	0.877	0.85	1.04	1.01	-0.262	-0.236	BKN51218	FBgn0016131	CG5072	Cdk4	Cyclin-dependent kinase 4	Cdk4	Cyclin-dependent kinase 4 (Cdk4)	1.65
20	353	1.64	O17	sample	sample	293760	390090	98340	122250	341925	96330	110295	23910	1.02	1.1	1.24	1.25	-0.293	-0.209	BKN28157	FBgn0026873	CG14802	MED18	Mediator complex subunit 18	MED18	Mediator complex subunit 18 (MED18)	1.64
15	279	1.64	L15	sample	sample	207360	204560	99279	96646	205960	-2800	97962.5	-2633	0.757	0.66	0.858	0.802	-0.184	-0.305	BKN27364	FBgn0039844	CG1607	CG1607	NA	CG1607	NA (CG1607)	1.64
35	111	1.64	E15	sample	sample	194190	327960	118790	143113	261075	133770	130952	24323	0.829	1.01	1.1	1.08	-0.406	-0.108	BKN34240	NA	NA	NA	NA	NA	BKN34240	1.64
8	128	1.64	F08	sample	sample	237000	262920	80680	97050	249960	25920	88865	16370	0.906	0.906	1.05	1.04	-0.29	-0.211	BKN24732	FBgn0086681	CG31801	Mst36Fa	Male-specific transcript 36Fa	Mst36Fa	Male-specific transcript 36Fa (Mst36Fa)	1.64
43	99	1.64	E03	sample	sample	267130	208150	128654	128103	237640	-58980	128378	-551	1.06	0.645	1.04	0.901	0.015	-0.481	BKN40410	FBgn0030915	CG6179	CG6179	NA	CG6179	NA (CG6179)	1.64
23	216	1.64	I24	sample	sample	205800	217810	105264	101003	211805	12010	103134	-4261	0.867	0.699	0.949	0.882	-0.128	-0.354	BKN28796	FBgn0034269	CG6406	CG6406	NA	CG6406	NA (CG6406)	1.64
24	63	1.64	C15	sample	sample	295100	328210	98280	110500	311655	33110	104390	12220	0.967	1.03	1.17	1.19	-0.287	-0.212	BKN28852	FBgn0031375	CG31670	erm	earmuff	erm	earmuff (erm)	1.64
41	61	1.64	C13	sample	sample	230680	240360	108616	126810	235520	9680	117713	18194	0.894	0.875	1.04	1.03	-0.274	-0.224	BKN25197	FBgn0034658	CG7975	Grx-1	Grx-1	Grx-1	Grx-1 (Grx-1)	1.64
8	176	1.64	H08	sample	sample	213140	253450	73830	92010	233295	40310	82920	18180	0.815	0.873	0.965	0.984	-0.315	-0.187	BKN24744	FBgn0085424	CG34395	nub	nubbin	nub	nubbin (nub)	1.64
42	158	1.63	G14	sample	sample	225350	234400	101800	97520	229875	9050	99660	-4280	0.882	0.72	1.03	0.83	-0.262	-0.234	BKN40139	FBgn0262461	CR43036	mir-315	mir-315 stem loop	mir-315	mir-315 stem loop (mir-315)	1.63
21	130	1.63	F10	sample	sample	262990	302890	115319	139486	282940	39900	127402	24167	1.05	0.954	1.13	1.2	-0.135	-0.346	BKN29917	FBgn0031065	CG14234	CG14234	NA	CG14234	NA (CG14234)	1.63
46	199	1.63	I07	sample	sample	312540	345910	119750	142400	329225	33370	131075	22650	1.04	0.962	1.15	1.17	-0.185	-0.301	BKN41588	FBgn0085232	CG34203	CG34203	NA	CG34203	NA (CG34203)	1.63
21	346	1.63	O10	sample	sample	208260	317340	108412	125422	262800	109080	116917	17010	0.833	0.999	1.06	1.07	-0.383	-0.126	BKN28441	FBgn0035107	CG1216	mri	mrityu	mri	mrityu (mri)	1.63
17	182	1.63	H14	sample	sample	182590	296990	100464	123171	239790	114400	111818	22707	0.665	0.953	0.887	1.02	-0.418	-0.094	BKN26859	FBgn0038986	CG5278	CG5278	NA	CG5278	NA (CG5278)	1.63
8	135	1.63	F15	sample	sample	230030	251010	74860	96210	240520	20980	85535	21350	0.88	0.865	0.979	1.03	-0.225	-0.265	BKN24640	FBgn0032817	CG10631	CG10631	NA	CG10631	NA (CG10631)	1.63
21	376	1.63	P16	sample	sample	263400	280230	108951	135800	271815	16830	122376	26849	1.05	0.882	1.07	1.16	-0.051	-0.42	BKN29980	FBgn0259734	CG42388	CG42388	NA	CR43836+CG42388	NA (CG42388)	1.63
38	112	1.63	E16	sample	sample	226230	310810	87730	105440	268520	84580	96585	17710	0.849	0.85	1.02	0.968	-0.27	-0.225	BKN30105	FBgn0033308	CG8736	CG8736	NA	CG8736	NA (CG8736)	1.63
28	206	1.63	I14	sample	sample	200140	311100	70770	96710	255620	110960	83740	25940	0.682	0.905	0.858	0.997	-0.346	-0.157	BKN22551	FBgn0032234	CG5091	gny	garnysstan	gny	garnysstan (gny)	1.63
23	23	1.63	A23	sample	sample	281690	303100	149817	135417	292395	21410	142617	-14400	1.19	0.972	1.35	1.18	-0.184	-0.301	BKN28652	FBgn0001197	CG5499	His2Av	Histone H2A variant	His2Av	Histone H2A variant (His2Av)	1.63
21	227	1.63	J11	sample	sample	195810	263230	93366	112374	229520	67420	102870	19008	0.783	0.829	0.917	0.963	-0.256	-0.237	BKN29846	FBgn0030787	CG9609	CG9609	NA	CG9609	NA (CG9609)	1.63
46	304	1.63	M16	sample	sample	292260	296780	109870	124080	294520	4520	116975	14210	0.968	0.825	1.06	1.02	-0.158	-0.323	BKN41712	FBgn0039474	CG6283	CG6283	NA	CG6283	NA (CG6283)	1.63
30	220	1.62	J04	sample	sample	250580	235340	72180	78460	242960	-15240	75320	6280	0.897	0.73	0.967	0.919	-0.126	-0.352	BKN24559	FBgn0032858	CG10949	CG10949	NA	CG10949	NA (CG10949)	1.62
50	62	1.62	C14	sample	sample	292460	339540	127840	146890	316000	47080	137365	19050	0.973	0.989	1.16	1.14	-0.268	-0.225	BKN45115	FBgn0008636	CG33152	hbn	homeobrain	hbn	homeobrain (hbn)	1.62
27	306	1.62	M18	sample	sample	150140	220280	87848	87273	185210	70140	87560.5	-575	0.579	0.721	0.793	0.728	-0.484	-0.033	BKN29585	FBgn0052445	CG32445	CG32445	NA	CG32445	NA (CG32445)	1.62
4	56	1.62	C08	sample	sample	334190	279360	86710	116140	306775	-54830	101425	29430	1.23	0.884	1.31	1.13	-0.131	-0.346	BKN20688	FBgn0037648	CG11975	CG11975	NA	CG11975	NA (CG11975)	1.62
46	205	1.62	I13	sample	sample	263250	340000	105790	133840	301625	76750	119815	28050	0.872	0.945	1.02	1.1	-0.254	-0.237	BKN41591	FBgn0085455	CG34426	CG34426	NA	CG34426	NA (CG34426)	1.62
28	227	1.62	J11	sample	sample	207530	292700	70960	93620	250115	85170	82290	22660	0.707	0.852	0.861	0.965	-0.298	-0.198	BKN31190	FBgn0010808	CG1715	l(3)03670	lethal (3) 03670	l(3)03670	lethal (3) 03670 (l(3)03670)	1.62
28	201	1.62	I09	sample	sample	225780	305250	74650	100520	265515	79470	87585	25870	0.769	0.888	0.906	1.04	-0.249	-0.24	BKN22069	FBgn0002783	CG18740	mor	moira	mor	moira (mor)	1.62
10	343	1.62	O07	sample	sample	250550	285880	82980	98840	268215	35330	90910	15860	0.929	0.904	1.03	1.1	-0.184	-0.298	BKN21816	FBgn0036124	CG7839	CG7839	NA	CG7839	NA (CG7839)	1.62
4	172	1.61	H04	sample	sample	264210	264530	74170	102400	264370	320	88285	28230	0.972	0.837	1.12	0.999	-0.244	-0.243	BKN23878	FBgn0053505	CG33505	U3-55K	U3 small nuclear riboprotein factor 55K	U3-55K	U3 small nuclear riboprotein factor 55K (U3-55K)	1.61
59	303	1.61	M15	sample	sample	197310	261100	108843	140719	229205	63790	124781	31876	0.824	0.898	1	1.04	-0.284	-0.208	BKN60080	FBgn0033538	CG11883	CG11883	NA	CG11883	NA (CG11883)	1.61
9	42	1.61	B18	sample	sample	179300	198170	98250	80091	188735	18870	89170.5	-18159	0.744	0.824	0.944	0.898	-0.359	-0.141	BKN25001	FBgn0243512	CG7850	puc	puckered	puc	puckered (puc)	1.61
50	112	1.61	E16	sample	sample	256950	283300	116340	118540	270125	26350	117440	2200	0.855	0.825	1.06	0.917	-0.319	-0.177	BKN45128	FBgn0039419	CG12290	CG12290	NA	CG12290	NA (CG12290)	1.61
21	136	1.61	F16	sample	sample	219740	262810	96035	120849	241275	43070	108442	24814	0.879	0.828	0.943	1.04	-0.13	-0.344	BKN29920	FBgn0030186	CG2962	CG2962	NA	CG2962	NA (CG2962)	1.61
52	180	1.61	H12	sample	sample	220870	274100	82080	119970	247485	53230	101025	37890	0.798	0.833	0.923	0.996	-0.203	-0.28	BKN46098	FBgn0031692	CG6514	TpnC25D	Troponin C at 25D	TpnC25D	Troponin C at 25D (TpnC25D)	1.61
19	286	1.61	L22	sample	sample	220240	308150	100548	128845	264195	87910	114696	28297	0.876	0.989	1.07	1.12	-0.292	-0.2	BKN27271	FBgn0029525	CG18273	CG18273	NA	CG18273	NA (CG18273)	1.61
22	322	1.61	N10	sample	sample	284630	359570	100920	114040	322100	74940	107480	13120	0.903	0.981	1.11	1.14	-0.28	-0.21	BKN30157	FBgn0035004	CG15874	Pgam5-2	Phosphoglycerate mutase 5-2	Pgam5-2	Phosphoglycerate mutase 5-2 (Pgam5-2)	1.61
59	223	1.61	J07	sample	sample	162960	246240	98561	122178	204600	83280	110370	23617	0.681	0.847	0.905	0.9	-0.416	-0.089	BKN60244	FBgn0022768	CG2984	Pp2C1	Protein phosphatase 2C	Pp2C1	Protein phosphatase 2C (Pp2C1)	1.61
48	207	1.61	I15	sample	sample	274940	354720	134500	140850	314830	79780	137675	6350	0.906	0.96	1.1	1.08	-0.315	-0.179	BKN42360	FBgn0058153	NA	CG40153	NA	NA	NA (CG40153)	1.61
16	236	1.61	J20	sample	sample	188490	299190	67990	97240	243840	110700	82615	29250	0.622	0.846	0.75	0.965	-0.283	-0.207	BKN26202	FBgn0015569	CG1131	alpha-Est10	alpha-Esterase-10	alpha-Est10	alpha-Esterase-10 (alpha-Est10)	1.61
50	182	1.61	H14	sample	sample	281570	300120	115790	136650	290845	18550	126220	20860	0.937	0.874	1.05	1.06	-0.18	-0.299	BKN45331	FBgn0036286	CG10616	CG10616	NA	CG10616	NA (CG10616)	1.61
1	119	1.61	E23	sample	sample	219850	241510	87154	148715	230680	21660	117934	61561	0.696	0.91	0.795	1.13	-0.166	-0.311	BKN20036	FBgn0261086	CG9778	Syt14	Synaptotagmin 14	Syt14	Synaptotagmin 14 (Syt14)	1.61
44	83	1.61	D11	sample	sample	218220	316260	103010	111960	267240	98040	107485	8950	0.68	0.94	0.953	0.947	-0.477	-0.035	BKN40978	FBgn0085548	NA	CG40972	NA	NA	NA (CG40972)	1.61
37	87	1.61	D15	sample	sample	191710	252900	98573	123997	222305	61190	111285	25424	0.806	0.843	0.951	0.965	-0.256	-0.231	BKN32884	FBgn0085380	CG34351	CG34351	NA	NA	NA (CG34351)	1.61
18	306	1.61	M18	sample	sample	254880	241890	78650	81060	248385	-12990	79855	2410	0.812	0.683	0.884	0.86	-0.135	-0.338	BKN27857	FBgn0035142	CG17090	hipk	homeodomain interacting protein kinase	hipk	homeodomain interacting protein kinase (hipk)	1.61
2	114	1.61	E18	sample	sample	204930	293470	44550	109510	249200	88540	77030	64960	0.756	0.892	1.06	0.975	-0.34	-0.156	BKN20321	FBgn0036386	CG8833	CG8833	NA	CG8833	NA (CG8833)	1.61
10	254	1.61	K14	sample	sample	192870	278450	71750	86640	235660	85580	79195	14890	0.715	0.88	0.888	0.965	-0.352	-0.146	BKN21891	FBgn0037182	CG6838	ArfGAP3	ADP-ribosylation factor GTPase activating protein 3	ArfGAP3	ADP-ribosylation factor GTPase activating protein 3 (ArfGAP3)	1.61
37	82	1.61	D10	sample	sample	210160	244750	100548	127911	227455	34590	114230	27363	0.884	0.816	0.97	0.995	-0.152	-0.323	BKN32977	FBgn0010381	CG10810	Drs	Drosomycin	Drs	Drosomycin (Drs)	1.61
4	263	1.6	K23	sample	sample	207090	286330	61060	105900	246710	79240	83480	44840	0.762	0.906	0.923	1.03	-0.315	-0.178	BKN20648	FBgn0034496	CG9143	CG9143	NA	CG9143	NA (CG9143)	1.6
14	165	1.6	G21	sample	sample	211700	294940	77240	85450	253320	83240	81345	8210	0.604	0.777	0.798	0.844	-0.393	-0.108	BKN22831	FBgn0000239	CG9242	bur	burgundy	bur	burgundy (bur)	1.6
2	40	1.6	B16	sample	sample	245500	304530	51630	116970	275015	59030	84300	65340	0.905	0.926	1.22	1.04	-0.293	-0.197	BKN23464	FBgn0029922	CG14431	CG14431	NA	CG14431	NA (CG14431)	1.6
57	65	1.6	C17	sample	sample	221050	266390	130246	155706	243720	45340	142976	25460	0.938	0.944	1.16	1.09	-0.3	-0.191	BKN50789	FBgn0037115	CG11249	CG11249	NA	CG11249	NA (CG11249)	1.6
51	101	1.6	E05	sample	sample	202790	260970	118826	156615	231880	58180	137720	37789	0.87	0.926	1.03	1.07	-0.264	-0.223	BKN45411	FBgn0016754	CG13598	sba	six-banded	sba	six-banded (sba)	1.6
47	19	1.6	A19	sample	sample	263650	305470	175732	157956	284560	41820	166844	-17776	0.97	0.954	1.25	1.02	-0.379	-0.12	BKN41930	FBgn0052069	CG32069	CG32069	NA	CG32069	NA (CG32069)	1.6
14	85	1.6	D13	sample	sample	285320	237230	84300	82850	261275	-48090	83575	-1450	0.814	0.625	0.871	0.818	-0.089	-0.378	BKN26259	FBgn0036568	CG5389	CG5389	NA	CG5389	NA (CG5389)	1.6
53	378	1.6	P18	sample	sample	277490	310280	142168	198786	293885	32790	170477	56618	1.25	1.05	1.32	1.4	-0.087	-0.379	BKN46533	FBgn0038275	CG3817	CG3817	NA	CG3817	NA (CG3817)	1.6
54	150	1.6	G06	sample	sample	208750	297900	99410	117090	253325	89150	108250	17680	0.78	0.902	0.98	0.956	-0.377	-0.121	BKN46671	FBgn0033589	CG13227	CG13227	NA	CG13227	NA (CG13227)	1.6
51	23	1.6	A23	sample	sample	208090	159050	111680	103134	183570	-49040	107407	-8546	0.892	0.564	0.965	0.707	-0.137	-0.334	BKN45396	FBgn0053969	CG33969	CG33969	NA	CG33969	NA (CG33969)	1.6
37	140	1.6	F20	sample	sample	185070	239670	95533	116899	212370	54600	106216	21366	0.778	0.799	0.922	0.909	-0.261	-0.224	BKN32994	FBgn0033397	CG10843	Cyp4p3	Cyp4p3	Cyp4p3	Cyp4p3 (Cyp4p3)	1.6
3	59	1.6	C11	sample	sample	245710	203430	113990	114314	224570	-42280	114152	324	0.883	0.7	0.972	0.888	-0.112	-0.356	BKN20402	FBgn0261261	CG42612	plx	pollux	plx	pollux (plx)	1.6
39	317	1.6	N05	sample	sample	162480	217020	88339	105336	189750	54540	96837.5	16997	0.741	0.76	0.874	0.876	-0.266	-0.219	BKN33323	FBgn0085447	CG34418	sif	still life	sif	still life (sif)	1.6
31	199	1.6	I07	sample	sample	194280	277470	96035	134399	235875	83190	115217	38364	0.853	0.823	0.971	0.996	-0.189	-0.287	BKN33492	NA	NA	NA	NA	NA	BKN33492	1.6
32	299	1.6	M11	sample	sample	200960	317560	75600	112240	259260	116600	93920	36640	0.793	0.907	0.953	1.05	-0.27	-0.216	BKN33806	NA	NA	NA	NA	NA	BKN33806	1.6
14	32	1.6	B08	sample	sample	327810	277320	93960	99400	302565	-50490	96680	5440	0.935	0.731	0.971	0.982	-0.045	-0.415	BKN26436	FBgn0050438	CG30438	CG30438	NA	CG30438	NA (CG30438)	1.6
23	331	1.6	N19	sample	sample	190780	278570	106090	118874	234675	87790	112482	12784	0.803	0.894	0.956	1.04	-0.249	-0.234	BKN30258	FBgn0032100	CG13108	CG13108	NA	CG13108	NA (CG13108)	1.6
17	251	1.59	K11	sample	sample	252030	234090	117043	112063	243060	-17940	114553	-4980	0.917	0.751	1.03	0.925	-0.173	-0.301	BKN27554	FBgn0042138	CG18815	CG18815	NA	CG18815	NA (CG18815)	1.59
37	303	1.59	M15	sample	sample	172190	233820	88805	114050	203005	61630	101428	25245	0.724	0.779	0.857	0.887	-0.26	-0.224	BKN23913	FBgn0039083	CG10177	CG10177	NA	CG10177	NA (CG10177)	1.59
53	232	1.59	J16	sample	sample	143700	189270	83993	107706	166485	45570	95849.5	23713	0.646	0.642	0.779	0.757	-0.277	-0.208	BKN46496	FBgn0004110	CG7895	tin	tinman	tin	tinman (tin)	1.59
44	102	1.59	E06	sample	sample	257850	284560	99470	120160	271205	26710	109815	20690	0.803	0.846	0.92	1.02	-0.186	-0.289	BKN40891	FBgn0085537	NA	CG40928	NA	NA	NA (CG40928)	1.59
54	52	1.59	C04	sample	sample	221960	326960	104910	129150	274460	105000	117030	24240	0.829	0.99	1.03	1.05	-0.366	-0.128	BKN46646	FBgn0052207	CR32207	CR32207	NA	CR32207	NA (CR32207)	1.59
32	102	1.59	E06	sample	sample	187060	240310	64820	91270	213685	53250	78045	26450	0.738	0.687	0.817	0.853	-0.151	-0.319	BKN33659	FBgn0085446	CG34417	CG34417	NA	CG34417	NA (CG34417)	1.59
25	318	1.59	N06	sample	sample	218080	163860	95173	77769	190970	-54220	86471	-17404	0.869	0.467	0.882	0.62	-0.044	-0.414	BKN30731	FBgn0053333	CG33333	CG33333	NA	CG33333	NA (CG33333)	1.59
24	91	1.59	D19	sample	sample	247460	277110	81930	92860	262285	29650	87395	10930	0.811	0.866	0.973	1	-0.279	-0.205	BKN30390	FBgn0051523	CG31523	CG31523	NA	CG31523	NA (CG31523)	1.59
52	226	1.59	J10	sample	sample	247860	299460	93410	128850	273660	51600	111130	35440	0.896	0.91	1.05	1.07	-0.223	-0.255	BKN46109	FBgn0034931	CG2812	CG2812	NA	CG2812	NA (CG2812)	1.59
48	13	1.59	A13	sample	sample	341380	415300	161140	169560	378340	73920	165350	8420	1.13	1.12	1.32	1.3	-0.264	-0.219	BKN42311	FBgn0052601	CG32601	betaNACtes3	NA	betaNACtes4+betaNACtes3&betaNACtes2+betaNACtes6&betaNACtes3&betaNACtes6&betaNACtes1	NA (betaNACtes3)	1.59
50	134	1.59	F14	sample	sample	213740	209110	84820	97890	211425	-4630	91355	13070	0.711	0.609	0.77	0.758	-0.128	-0.339	BKN45319	FBgn0025739	CG3346	pon	partner of numb	pon	partner of numb (pon)	1.59
19	201	1.59	I09	sample	sample	186800	250490	88003	101410	218645	63690	94706.5	13407	0.743	0.804	0.933	0.878	-0.337	-0.153	BKN27925	FBgn0041775	CG10686	tral	trailer hitch	tral	trailer hitch (tral)	1.59
2	162	1.59	G18	sample	sample	242410	206840	48900	82180	224625	-35570	65540	33280	0.894	0.629	1.16	0.732	-0.233	-0.246	BKN20333	FBgn0015032	CG1438	Cyp4c3	Cytochrome P450-4c3	Cyp4c3	Cytochrome P450-4c3 (Cyp4c3)	1.59
23	134	1.58	F14	sample	sample	225420	281370	118048	126379	253395	55950	122214	8331	0.949	0.902	1.06	1.1	-0.162	-0.308	BKN30303	FBgn0017556	CG4569	Pros28.1B	Proteasome 28kD subunit 1B	Pros28.1B	Proteasome 28kD subunit 1B (Pros28.1B)	1.58
10	68	1.58	C20	sample	sample	222670	251510	77820	82380	237090	28840	80100	4560	0.826	0.795	0.963	0.918	-0.262	-0.22	BKN21846	FBgn0030086	CG7033	CG7033	NA	CG7033	NA (CG7033)	1.58
38	77	1.58	D05	sample	sample	266530	267290	86040	105770	266910	760	95905	19730	1	0.731	1	0.971	-0.006	-0.447	BKN33071	FBgn0011694	CG2665	PebII	Protein ejaculatory bulb II	PebII	Protein ejaculatory bulb II (PebII)	1.58
44	350	1.58	O14	sample	sample	271470	299610	106420	124520	285540	28140	115470	18100	0.846	0.891	0.984	1.05	-0.209	-0.266	BKN40955	FBgn0011916	CR32844	tRNA:M2:48Bb	transfer RNA:met2:48Bb	tRNA:M2:48Bb	transfer RNA:met2:48Bb (tRNA:M2:48Bb)	1.58
49	155	1.58	G11	sample	sample	244520	274270	157693	175744	259395	29750	166718	18051	0.973	0.927	1.11	1.09	-0.235	-0.242	BKN42730	FBgn0030085	CG6999	CG6999	NA	CG6999	NA (CG6999)	1.58
2	65	1.58	C17	sample	sample	245260	320650	51160	123510	282955	75390	87335	72350	0.904	0.975	1.21	1.1	-0.281	-0.201	BKN20213	FBgn0036052	CG10809	CG10809	NA	CG10809	NA (CG10809)	1.58
46	200	1.58	I08	sample	sample	292560	249210	104440	108110	270885	-43350	106275	3670	0.969	0.693	1	0.888	-0.083	-0.377	BKN41684	FBgn0250827	CG34218	whip	whipple	whip	whipple (whip)	1.58
24	108	1.58	E12	sample	sample	270220	307940	92930	99610	289080	37720	96270	6680	0.886	0.962	1.1	1.08	-0.334	-0.154	BKN28958	FBgn0024277	CG18214	trio	trio	trio	trio (trio)	1.58
48	253	1.58	K13	sample	sample	274330	364090	135600	142430	319210	89760	139015	6830	0.904	0.985	1.11	1.09	-0.33	-0.157	BKN42371	FBgn0011880	CR30313	tRNA:I:42A	transfer RNA:ile:42A	tRNA:I:42A	transfer RNA:ile:42A (tRNA:I:42A)	1.58
20	64	1.58	C16	sample	sample	300940	346260	94600	113260	323600	45320	103930	18660	1.04	0.973	1.19	1.16	-0.202	-0.271	BKN28180	FBgn0033485	CG1381	RpLP0-like	Ribosomal protein LP0-like	RpLP0-like	Ribosomal protein LP0-like (RpLP0-like)	1.58
21	217	1.58	J01	sample	sample	275270	283160	118635	130952	279215	7890	124794	12317	1.1	0.892	1.17	1.12	-0.11	-0.352	BKN29841	FBgn0032286	CG7300	CG7300	NA	CG7300	NA (CG7300)	1.58
26	167	1.58	G23	sample	sample	320380	262620	88510	88650	291500	-57760	88580	140	1.01	0.701	1.01	0.93	-0.028	-0.425	BKN29264	FBgn0261067	CG4279	LSm1	NA	LSm1	NA (LSm1)	1.58
13	101	1.58	E05	sample	sample	307810	316640	151241	148919	312225	8830	150080	-2322	1.18	0.927	1.33	1.12	-0.2	-0.272	BKN22619	FBgn0004556	CG9680	Dbp73D	Dead box protein 73D	Dbp73D	Dead box protein 73D (Dbp73D)	1.58
45	207	1.58	I15	sample	sample	184260	301760	111548	152641	243010	117500	132094	41093	0.726	0.929	0.911	1.01	-0.363	-0.127	BKN41208	FBgn0050420	CG30420	Atf-2	Activating transcription factor-2	Atf-2	Activating transcription factor-2 (Atf-2)	1.58
60	302	1.58	M14	sample	sample	274720	323310	102340	133760	299015	48590	118050	31420	0.98	0.943	1.11	1.14	-0.196	-0.275	BKN60559	FBgn0036428	CG9238	CG9238	NA	CG9238	NA (CG9238)	1.58
49	57	1.58	C09	sample	sample	239340	256740	154569	164121	248040	17400	159345	9552	0.953	0.868	1.09	1.02	-0.237	-0.239	BKN42705	FBgn0085646	NA	CG41427	NA	NA	NA (CG41427)	1.58
2	109	1.58	E13	sample	sample	219930	295290	45900	113560	257610	75360	79730	67660	0.811	0.898	1.09	1.01	-0.282	-0.199	BKN20223	FBgn0037379	CG10979	CG10979	NA	CG10979	NA (CG10979)	1.58
45	42	1.57	B18	sample	sample	195470	248410	112506	131371	221940	52940	121938	18865	0.77	0.765	0.919	0.869	-0.29	-0.191	BKN41449	FBgn0052774	CG32774	Muc4B	Mucin 4B	Muc4B	Mucin 4B (Muc4B)	1.57
27	168	1.57	G24	sample	sample	256350	309320	131179	136721	282835	52970	133950	5542	0.989	1.01	1.18	1.14	-0.29	-0.191	BKN29552	FBgn0040931	CG9034	CG9034	NA	CG9034	NA (CG9034)	1.57
40	205	1.57	I13	sample	sample	270990	301230	90990	108180	286110	30240	99585	17190	0.879	0.883	1.04	1.03	-0.249	-0.228	BKN24951	FBgn0039879	CG11575	Ir100a	Ionotropic receptor 100a	Ir100a	Ionotropic receptor 100a (Ir100a)	1.57
44	27	1.57	B03	sample	sample	168920	330520	74220	123870	249720	161600	99045	49650	0.526	0.983	0.686	1.05	-0.374	-0.117	BKN40962	FBgn0031101	CG1631	CG1631	NA	CG1631	NA (CG1631)	1.57
53	217	1.57	J01	sample	sample	200630	238960	109729	143664	219795	38330	126696	33935	0.902	0.811	1.02	1.01	-0.181	-0.287	BKN46393	FBgn0035620	CG5150	CG5150	NA	CG5150	NA (CG5150)	1.57
48	61	1.57	C13	sample	sample	281160	361240	136310	143560	321200	80080	139935	7250	0.927	0.978	1.11	1.1	-0.302	-0.18	BKN42323	FBgn0083036	CR34573	snoRNA:Psi18S-525c	snoRNA:Psi18S-525c	snoRNA:Psi18S-525c	snoRNA:Psi18S-525c (snoRNA:Psi18S-525c)	1.57
40	175	1.57	H07	sample	sample	247340	312650	90760	103700	279995	65310	97230	12940	0.802	0.916	1.04	0.988	-0.377	-0.113	BKN34632	NA	NA	NA	NA	NA	BKN34632	1.57
44	70	1.57	C22	sample	sample	227260	279000	92450	111920	253130	51740	102185	19470	0.708	0.83	0.855	0.947	-0.262	-0.215	BKN40887	FBgn0035032	CG4692	CG4692	NA	CG4692	NA (CG4692)	1.57
4	33	1.57	B09	sample	sample	256140	309660	79570	108610	282900	53520	94090	29040	0.942	0.98	1.2	1.06	-0.391	-0.101	BKN23749	FBgn0041236	CG30330	Gr59d	Gustatory receptor 59d	Gr59d	Gustatory receptor 59d (Gr59d)	1.57
51	60	1.57	C12	sample	sample	224680	230570	119736	149565	227625	5890	134650	29829	0.963	0.818	1.03	1.02	-0.127	-0.335	BKN45498	FBgn0035453	CG10357	CG10357	NA	CG10357	NA (CG10357)	1.57
23	237	1.57	J21	sample	sample	216210	311690	123459	129216	263950	95480	126338	5757	0.91	1	1.11	1.13	-0.287	-0.193	BKN30235	FBgn0039157	CG5501	Myo95E	Myosin 95E	Myo95E	Myosin 95E (Myo95E)	1.57
3	182	1.57	H14	sample	sample	309940	185090	123590	118264	247515	-124850	120927	-5326	1.11	0.637	1.05	0.919	0.106	-0.541	BKN23691	FBgn0034490	CG9864	CG9864	NA	CG9864	NA (CG9864)	1.57
38	78	1.56	D06	sample	sample	264650	260270	85170	102840	262460	-4380	94005	17670	0.993	0.712	0.991	0.944	-0.001	-0.445	BKN33167	FBgn0011476	CG14865	l(3)neo43	lethal (3) neo43	l(3)neo43	lethal (3) neo43 (l(3)neo43)	1.56
45	93	1.56	D21	sample	sample	232610	213330	118371	125541	222970	-19280	121956	7170	0.916	0.657	0.967	0.831	-0.113	-0.345	BKN41367	FBgn0086038	CR34667	snoRNA:Me28S-C1237	NA	snoRNA:Me28S-C1237	NA (snoRNA:Me28S-C1237)	1.56
36	344	1.56	O08	sample	sample	254950	342970	92880	109310	298960	88020	101095	16430	0.856	0.923	1.08	1.02	-0.33	-0.153	BKN34584	NA	NA	NA	NA	NA	BKN34584	1.56
20	101	1.56	E05	sample	sample	308650	368720	100400	116610	338685	60070	108505	16210	1.07	1.04	1.26	1.19	-0.251	-0.222	BKN28091	FBgn0035238	CG12104	CG12104	NA	CG12104	NA (CG12104)	1.56
14	362	1.56	P02	ph-d	ph-d	401750	352590	115780	124910	377170	-49160	120345	9130	1.15	0.929	1.2	1.23	-0.053	-0.399	NA	NA	NA	NA	NA	NA	ph-d	1.56
59	248	1.56	K08	sample	sample	255600	272180	130138	155861	263890	16580	143000	25723	1.07	0.936	1.2	1.15	-0.168	-0.296	BKN60160	FBgn0002781	CG32491	mod(mdg4)	modifier of mdg4	mod(mdg4)	modifier of mdg4 (mod(mdg4))	1.56
42	229	1.56	J13	sample	sample	208020	286460	95160	116110	247240	78440	105635	20950	0.814	0.879	0.964	0.988	-0.28	-0.196	BKN40247	FBgn0085546	CG40968	CG40968	NA	CG40968	NA (CG40968)	1.56
13	55	1.56	C07	sample	sample	254340	240910	113547	122884	247625	-13430	118216	9337	0.978	0.705	0.998	0.923	-0.062	-0.389	BKN22608	FBgn0033735	CG8525	CG8525	NA	CG8525	NA (CG8525)	1.56
20	211	1.56	I19	sample	sample	267650	325510	87430	102470	296580	57860	94950	15040	0.927	0.914	1.1	1.04	-0.257	-0.216	BKN28122	FBgn0035283	CG12024	CG12024	NA	CG12024	NA (CG12024)	1.56
43	203	1.56	I11	sample	sample	241830	205220	134447	109334	223525	-36610	121890	-25113	0.959	0.636	1.08	0.769	-0.193	-0.273	BKN40438	FBgn0263780	CG17684	CG17684	NA	CG17684	NA (CG17684)	1.56
1	47	1.56	B23	sample	sample	251670	228440	104271	133920	240055	-23230	119096	29649	0.796	0.861	0.951	1.02	-0.23	-0.24	BKN23180	FBgn0039787	CG9702	CG9702	NA	CG9702	NA (CG9702)	1.56
15	111	1.56	E15	sample	sample	232560	274190	117007	121855	253375	41630	119431	4848	0.85	0.884	1.01	1.01	-0.256	-0.217	BKN26560	FBgn0052336	NA	CG32336	NA	NA	NA (CG32336)	1.56
46	251	1.56	K11	sample	sample	270420	287310	103170	116930	278865	16890	110050	13760	0.896	0.799	0.993	0.961	-0.179	-0.285	BKN41602	FBgn0052521	CG32521	CG32521	NA	CG32521	NA (CG32521)	1.56
46	206	1.55	I14	sample	sample	285830	315010	107430	129870	300420	29180	118650	22440	0.947	0.876	1.03	1.07	-0.158	-0.303	BKN41687	FBgn0035581	CG17150	CG17150	NA	CG17150	NA (CG17150)	1.55
48	201	1.55	I09	sample	sample	257140	357110	134200	132480	307125	99970	133340	-1720	0.848	0.967	1.1	1.02	-0.408	-0.08	BKN42357	FBgn0086057	CR34686	snoRNA:Me28S-G2017	NA	snoRNA:Me28S-G2017+RpL3	NA (snoRNA:Me28S-G2017)	1.55
58	298	1.55	M10	sample	sample	242810	313660	105660	127250	278235	70850	116455	21590	0.854	0.933	1.02	1.09	-0.262	-0.21	BKN51325	FBgn0036494	CG7250	Toll-6	Toll-6	Toll-6	Toll-6 (Toll-6)	1.55
36	348	1.55	O12	sample	sample	252860	334800	90660	108040	293830	81940	99350	17380	0.849	0.901	1.05	1.01	-0.307	-0.171	BKN34586	NA	NA	NA	NA	NA	BKN34586	1.55
45	64	1.55	C16	sample	sample	191900	328790	121543	159009	260345	136890	140276	37466	0.756	1.01	0.992	1.05	-0.429	-0.062	BKN41268	FBgn0011849	CR30455	tRNA:E4:56Fb	transfer RNA:glu4:56Fb	tRNA:E4:56Fb	transfer RNA:glu4:56Fb (tRNA:E4:56Fb)	1.55
26	172	1.55	H04	sample	sample	297030	292180	85880	94250	294605	-4850	90065	8370	0.935	0.78	0.976	0.989	-0.094	-0.36	BKN30886	FBgn0040093	CG1656	lectin-46Ca	lectin-46Ca	lectin-46Ca	lectin-46Ca (lectin-46Ca)	1.55
29	34	1.55	B10	sample	sample	241090	268230	112566	109633	254660	27140	111100	-2933	0.961	0.881	1.1	1.03	-0.208	-0.257	BKN31429	FBgn0052512	CG32512	CG32512	NA	CG32512	NA (CG32512)	1.55
33	197	1.55	I05	sample	sample	229160	333760	116911	161427	281460	104600	139169	44516	1	1.01	1.18	1.17	-0.243	-0.226	BKN33875	FBgn0039959	CG17514	CG17514	NA	CG17514	NA (CG17514)	1.55
1	162	1.55	G18	sample	sample	253820	233640	104594	137463	243730	-20180	121028	32869	0.803	0.881	0.954	1.04	-0.222	-0.245	BKN20141	FBgn0260946	CG6095	exo84	NA	exo84	NA (exo84)	1.55
20	217	1.55	J01	sample	sample	347260	340740	99010	120880	344000	-6520	109945	21870	1.2	0.957	1.24	1.23	-0.061	-0.388	BKN29649	FBgn0001142	CG2718	Gs1	Glutamine synthetase 1	Gs1	Glutamine synthetase 1 (Gs1)	1.55
9	119	1.55	E23	sample	sample	206110	176480	97184	80510	191295	-29630	88847	-16674	0.855	0.734	0.933	0.902	-0.143	-0.316	BKN21572	FBgn0263832	CG1135	Rcd5	Reduction in Cnn dots 5	CG11350	Reduction in Cnn dots 5 (Rcd5)	1.55
39	121	1.55	F01	sample	sample	237270	302160	137679	137128	269715	64890	137404	-551	1.08	1.06	1.36	1.14	-0.36	-0.123	BKN33273	FBgn0010015	CG1455	CanA1	Calcineurin A1	CanA1	Calcineurin A1 (CanA1)	1.55
37	80	1.55	D08	sample	sample	208790	262420	106282	128366	235605	53630	117324	22084	0.878	0.875	1.03	0.999	-0.241	-0.228	BKN32976	FBgn0002531	CG11650	Lcp1	Larval cuticle protein 1	Lcp1	Larval cuticle protein 1 (Lcp1)	1.55
23	142	1.55	F22	sample	sample	238760	253550	118300	118754	246155	14790	118527	454	1.01	0.813	1.07	1.04	-0.082	-0.369	BKN30307	FBgn0000412	CG9745	D1	D1 chromosomal protein	D1	D1 chromosomal protein (D1)	1.55
36	300	1.55	M12	sample	sample	241010	318720	81960	107690	279865	77710	94825	25730	0.809	0.858	0.952	1	-0.23	-0.237	BKN34574	NA	NA	NA	NA	NA	BKN34574	1.55
51	154	1.55	G10	sample	sample	222240	310650	133178	180795	266445	88410	156986	47617	0.953	1.1	1.15	1.24	-0.296	-0.178	BKN45521	FBgn0011826	CG9842	Pp2B-14D	Protein phosphatase 2B at 14D	Pp2B-14D	Protein phosphatase 2B at 14D (Pp2B-14D)	1.55
40	286	1.55	L22	sample	sample	226180	226920	65980	91840	226550	740	78910	25860	0.734	0.665	0.754	0.875	-0.046	-0.4	BKN22087	FBgn0262601	CG5352	SmB	Small ribonucleoprotein particle protein SmB	SmB	Small ribonucleoprotein particle protein SmB (SmB)	1.55
39	180	1.55	H12	sample	sample	204130	239170	101087	124859	221650	35040	112973	23772	0.932	0.838	1	1.04	-0.131	-0.325	BKN33386	NA	NA	NA	NA	NA	BKN33386	1.55
45	134	1.55	F14	sample	sample	251120	234830	120370	145268	242975	-16290	132819	24898	0.989	0.723	0.983	0.961	-0.027	-0.417	BKN41471	FBgn0259831	CG34309	CG34309	NA	CG34309	NA (CG34309)	1.55
53	329	1.55	N17	sample	sample	147000	232410	85609	131455	189705	85410	108532	45846	0.661	0.789	0.794	0.924	-0.272	-0.199	BKN46425	FBgn0250908	CG42242	beat-VII	beat-VII	beat-VII	beat-VII (beat-VII)	1.55
26	175	1.54	H07	sample	sample	264940	285690	76990	91610	275315	20750	84300	14620	0.834	0.763	0.875	0.961	-0.101	-0.351	BKN30792	FBgn0038124	CG14380	CG14380	NA	CG14380	NA (CG14380)	1.54
4	340	1.54	O04	sample	sample	153650	275350	46360	98600	214500	121700	72480	52240	0.565	0.871	0.701	0.962	-0.349	-0.131	BKN20758	FBgn0022787	CG4261	Hel89B	Helicase 89B	Hel89B	Helicase 89B (Hel89B)	1.54
31	217	1.54	J01	sample	sample	240070	337720	117126	163750	288895	97650	140438	46624	1.05	1	1.18	1.21	-0.17	-0.289	BKN31761	FBgn0004870	CG9097	bab1	bric a brac 1	bab1	bric a brac 1 (bab1)	1.54
22	111	1.54	E15	sample	sample	298590	332810	99230	110340	315700	34220	104785	11110	0.947	0.908	1.09	1.1	-0.187	-0.274	BKN28480	FBgn0011661	CG10701	Moe	Moesin	Moe	Moesin (Moe)	1.54
4	120	1.54	E24	sample	sample	305950	373410	97210	127660	339680	67460	112435	30450	1.13	1.18	1.47	1.25	-0.423	-0.064	BKN20708	FBgn0036511	CG6498	CG6498	NA	CG6498	NA (CG6498)	1.54
20	338	1.54	O02	ph-d	ph-d	337230	384340	102190	128940	360785	47110	115565	26750	1.17	1.08	1.28	1.31	-0.149	-0.307	NA	NA	NA	NA	NA	NA	ph-d	1.54
16	199	1.54	I07	sample	sample	252480	315740	89450	102910	284110	63260	96180	13460	0.834	0.893	0.986	1.02	-0.257	-0.211	BKN22164	FBgn0020513	CG3989	ade5	ade5	ade5	ade5 (ade5)	1.54
57	299	1.54	M11	sample	sample	219480	249880	114613	160578	234680	30400	137596	45965	0.931	0.886	1.02	1.12	-0.126	-0.328	BKN50846	FBgn0263199	CG5288	Galk	Galactokinase	Galk	Galactokinase (Galk)	1.54
17	207	1.54	I15	sample	sample	242930	263250	116145	121496	253090	20320	118820	5351	0.884	0.845	1.03	1	-0.215	-0.248	BKN27544	FBgn0261383	CG3125	IntS6	Integrator 6	IntS6	Integrator 6 (IntS6)	1.54
59	77	1.54	D05	sample	sample	221630	251630	114230	141964	236630	30000	128097	27734	0.926	0.865	1.05	1.05	-0.186	-0.274	BKN60207	FBgn0037167	CG11425	CG11425	NA	CG11425	NA (CG11425)	1.54
5	211	1.54	I19	sample	sample	199590	222290	88662	104151	210940	22700	96406.5	15489	0.815	0.782	0.943	0.911	-0.221	-0.242	BKN20826	FBgn0038274	CG7262	CG7262	NA	CG7262	NA (CG7262)	1.54
52	200	1.54	I08	sample	sample	287070	361810	112300	149120	324440	74740	130710	36820	1.04	1.1	1.26	1.24	-0.277	-0.193	BKN45916	FBgn0052656	CG32656	Muc11A	Mucin 11A	Muc11A&Muc11A&Muc11A&Muc11A&Muc11A&Muc11A&Muc11A&Muc11A	Mucin 11A (Muc11A)	1.54
49	205	1.54	I13	sample	sample	236350	301670	158938	184625	269010	65320	171782	25687	0.941	1.02	1.12	1.15	-0.296	-0.176	BKN42743	FBgn0083998	NA	CG41431	NA	NA	NA (CG41431)	1.54
17	63	1.54	C15	sample	sample	233250	269530	99758	137224	251390	36280	118491	37466	0.849	0.865	0.881	1.13	-0.054	-0.39	BKN27508	FBgn0035371	CG9977	CG9977	NA	CG9977	NA (CG9977)	1.54
34	86	1.53	D14	sample	sample	232820	346430	88280	113190	289625	113610	100735	24910	0.88	0.914	1.04	1.03	-0.263	-0.204	BKN32403	FBgn0039052	CG6733	CG6733	NA	CG6733	NA (CG6733)	1.53
2	153	1.53	G09	sample	sample	205660	307650	46460	109360	256655	101990	77910	62900	0.758	0.935	1.1	0.974	-0.396	-0.086	BKN20233	FBgn0035909	CG6822	ergic53	ergic53	ergic53	ergic53 (ergic53)	1.53
20	140	1.53	F20	sample	sample	266190	294970	79580	99990	280580	28780	89785	20410	0.922	0.829	1	1.02	-0.129	-0.322	BKN29730	FBgn0038642	CG7709	Muc91C	Mucin 91C	Muc91C	Mucin 91C (Muc91C)	1.53
46	230	1.53	J14	sample	sample	288340	334080	108300	137220	311210	45740	122760	28920	0.955	0.929	1.04	1.13	-0.157	-0.298	BKN41879	FBgn0010228	CG17921	HmgZ	HMG protein Z	HmgZ	HMG protein Z (HmgZ)	1.53
53	60	1.53	C12	sample	sample	188460	250970	109753	141581	219715	62510	125667	31828	0.847	0.852	1.02	0.995	-0.272	-0.195	BKN46266	FBgn0001320	CG4717	kni	knirps	kni	knirps (kni)	1.53
2	70	1.53	C22	sample	sample	238980	304630	50870	114130	271805	65650	82500	63260	0.881	0.926	1.21	1.02	-0.31	-0.161	BKN20311	FBgn0026428	CG6170	HDAC6	HDAC6	HDAC6	HDAC6 (HDAC6)	1.53
1	135	1.53	F15	sample	sample	234840	187830	93330	113703	211335	-47010	103516	20373	0.743	0.708	0.851	0.862	-0.169	-0.286	BKN23200	FBgn0010223	CG12232	Galpha73B	G protein alpha 73B	Galpha73B	G protein alpha 73B (Galpha73B)	1.53
26	158	1.53	G14	sample	sample	277160	310080	86010	93540	293620	32920	89775	7530	0.873	0.828	0.977	0.981	-0.196	-0.263	BKN29355	FBgn0011455	CG9762	l(3)neo18	lethal (3) neo18	l(3)neo18	lethal (3) neo18 (l(3)neo18)	1.53
30	303	1.53	M15	sample	sample	247070	309450	81120	90150	278260	62380	85635	9030	0.885	0.959	1.09	1.06	-0.315	-0.157	BKN31633	FBgn0051339	NA	CR31339	NA	NA	NA (CR31339)	1.53
36	362	1.53	P02	ph-d	ph-d	351090	418100	115240	145290	384595	67010	130265	30050	1.18	1.13	1.34	1.36	-0.179	-0.277	NA	NA	NA	NA	NA	NA	ph-d	1.53
38	30	1.53	B06	sample	sample	268640	296620	92600	109550	282630	27980	101075	16950	1.01	0.811	1.08	1.01	-0.1	-0.347	BKN33155	FBgn0025525	CG9102	bab2	bric a brac 2	bab2	bric a brac 2 (bab2)	1.53
53	13	1.53	A13	sample	sample	316900	371480	179574	214610	344190	54580	197092	35036	1.43	1.26	1.67	1.51	-0.232	-0.23	BKN46159	FBgn0003175	CG4444	px	plexus	px	plexus (px)	1.53
16	31	1.53	B07	sample	sample	381190	322930	122170	114790	352060	-58260	118480	-7380	1.26	0.913	1.35	1.14	-0.113	-0.336	BKN25860	FBgn0035385	CG2114	FR	Fmrf Receptor	FR	Fmrf Receptor (FR)	1.53
27	232	1.53	J16	sample	sample	220300	254910	104354	119580	237605	34610	111967	15226	0.85	0.834	0.942	0.997	-0.179	-0.277	BKN31096	FBgn0020372	CG11303	TM4SF	Transmembrane 4 superfamily	TM4SF	Transmembrane 4 superfamily (TM4SF)	1.53
51	180	1.53	H12	sample	sample	274180	319860	157322	192741	297020	45680	175032	35419	1.18	1.14	1.36	1.32	-0.233	-0.228	BKN45714	FBgn0050428	CG30428	CG30428	NA	CG30428	NA (CG30428)	1.53
21	127	1.53	F07	sample	sample	197100	256320	91391	109992	226710	59220	100692	18601	0.788	0.807	0.898	0.943	-0.216	-0.244	BKN29820	FBgn0027339	CG11352	jim	jim	jim	jim (jim)	1.53
2	19	1.53	A19	sample	sample	323020	331590	65980	128750	327305	8570	97365	62770	1.19	1.01	1.56	1.15	-0.251	-0.213	BKN20202	FBgn0034598	CG4266	CG4266	NA	CG4266	NA (CG4266)	1.53
38	197	1.53	I05	sample	sample	182830	253450	65660	90200	218140	70620	77930	24540	0.686	0.693	0.764	0.828	-0.159	-0.294	BKN23025	FBgn0021796	CG5092	Tor	Target of rapamycin	Tor	Target of rapamycin (Tor)	1.53
25	110	1.53	E14	sample	sample	233110	267380	115283	112123	250245	34270	113703	-3160	0.928	0.762	1.07	0.893	-0.225	-0.235	BKN29151	FBgn0041105	CG12809	nerfin-2	nervous fingers 2	nerfin-2	nervous fingers 2 (nerfin-2)	1.53
46	195	1.53	I03	sample	sample	296470	320310	114660	128010	308390	23840	121335	13350	0.982	0.891	1.1	1.05	-0.199	-0.258	BKN41586	FBgn0084012	NA	CG41448	NA	NA	NA (CG41448)	1.53
1	38	1.52	B14	sample	sample	297210	236610	117103	144107	266910	-60600	130605	27004	0.94	0.892	1.07	1.09	-0.157	-0.295	BKN23271	FBgn0039087	CG10168	CG10168	NA	CG10168	NA (CG10168)	1.52
9	70	1.52	C22	sample	sample	228710	229800	114984	98513	229255	1090	106748	-16471	0.949	0.956	1.1	1.1	-0.235	-0.226	BKN21655	FBgn0030529	CG10997	Clic	Chloride intracellular channel	Clic	Chloride intracellular channel (Clic)	1.52
2	46	1.52	B22	sample	sample	207760	313750	47340	110460	260755	105990	78900	63120	0.766	0.954	1.12	0.984	-0.408	-0.072	BKN23467	FBgn0028519	CG4500	CG4500	NA	CG4500	NA (CG4500)	1.52
13	154	1.52	G10	sample	sample	268150	218360	121579	109130	243255	-49790	115354	-12449	1.03	0.639	1.07	0.819	-0.084	-0.359	BKN22729	FBgn0036291	CG10681	CG10681	NA	CG10681	NA (CG10681)	1.52
52	150	1.52	G06	sample	sample	250600	291150	92570	125890	270875	40550	109230	33320	0.906	0.885	1.04	1.05	-0.194	-0.262	BKN45903	FBgn0052304	CG32304	obst-I	obstructor-I	obst-I	obstructor-I (obst-I)	1.52
38	109	1.52	E13	sample	sample	233490	326180	89610	109350	279835	92690	99480	19740	0.876	0.892	1.04	1	-0.255	-0.208	BKN25305	FBgn0029979	CG10777	CG10777	NA	CG10777	NA (CG10777)	1.52
37	206	1.52	I14	sample	sample	212720	253240	98106	134495	232980	40520	116300	36389	0.894	0.844	0.947	1.05	-0.099	-0.346	BKN21873	FBgn0031773	CG9144	Fbw5	NA	Fbw5	NA (Fbw5)	1.52
55	231	1.52	J15	sample	sample	182790	223060	92624	134998	202925	40270	113811	42374	0.787	0.78	0.849	0.987	-0.122	-0.326	BKN50248	FBgn0261922	CG10260	PI4KIIIalpha	Phosphatidylinositol 4-kinase III alpha	PI4KIIIalpha	Phosphatidylinositol 4-kinase III alpha (PI4KIIIalpha)	1.52
27	316	1.52	N04	sample	sample	226530	295190	122357	123004	260860	68660	122680	647	0.874	0.966	1.1	1.03	-0.368	-0.106	BKN31114	FBgn0004779	CG1330	Ccp84Ae	Ccp84Ae	Ccp84Ae	Ccp84Ae (Ccp84Ae)	1.52
32	8	1.52	A08	sample	sample	269590	353510	102480	121910	311550	83920	112195	19430	1.06	1.01	1.29	1.14	-0.285	-0.18	BKN33636	NA	NA	NA	NA	NA	BKN33636	1.52
1	65	1.52	C17	sample	sample	271450	264300	115654	149984	267875	-7150	132819	34330	0.859	0.996	1.05	1.14	-0.27	-0.193	BKN20021	FBgn0035265	CG18173	CG18173	NA	CG18173	NA (CG18173)	1.52
40	372	1.52	P12	sample	sample	287900	327160	98430	114320	307530	39260	106375	15890	0.934	0.959	1.12	1.09	-0.275	-0.188	BKN22106	FBgn0030850	CG8408	CG8408	NA	CG8408	NA (CG8408)	1.52
25	30	1.52	B06	sample	sample	209570	369180	121065	134591	289375	159610	127828	13526	0.835	1.05	1.12	1.07	-0.449	-0.034	BKN30659	FBgn0031542	CG15414	CG15414	NA	CG15414	NA (CG15414)	1.52
5	66	1.52	C18	sample	sample	243900	235410	100141	117749	239655	-8490	108945	17608	0.996	0.828	1.06	1.03	-0.108	-0.337	BKN20885	FBgn0027655	CG9995	htt	huntingtin	htt	huntingtin (htt)	1.52
1	111	1.51	E15	sample	sample	285730	181570	107263	115187	233650	-104160	111225	7924	0.904	0.684	0.978	0.874	-0.087	-0.354	BKN20032	FBgn0035401	CG1291	CG1291	NA	CG1291	NA (CG1291)	1.51
43	93	1.51	D21	sample	sample	249070	238480	136566	127492	243775	-10590	132029	-9074	0.987	0.739	1.1	0.897	-0.173	-0.278	BKN40599	FBgn0011850	CR30451	tRNA:E4:56Fc	transfer RNA:glu4:56Fc	tRNA:E4:56Fc	transfer RNA:glu4:56Fc (tRNA:E4:56Fc)	1.51
25	43	1.51	B19	sample	sample	243100	323870	131634	124931	283485	80770	128282	-6703	0.968	0.923	1.22	0.995	-0.356	-0.115	BKN30570	FBgn0259226	CG42326	CG42326	NA	CG42326	NA (CG42326)	1.51
20	144	1.51	F24	sample	sample	289790	322890	85430	110320	306340	33100	97875	24890	1	0.907	1.07	1.13	-0.109	-0.334	BKN29732	FBgn0085411	CG34382	CG34382	NA	CG34382	NA (CG34382)	1.51
10	154	1.51	G10	sample	sample	216790	304450	84040	89610	260620	87660	86825	5570	0.804	0.963	1.04	0.998	-0.411	-0.065	BKN21865	FBgn0036756	CG5582	cln3	cln3	cln3	cln3 (cln3)	1.51
56	157	1.51	G13	sample	sample	278050	312880	106660	136400	295465	34830	121530	29740	1.03	0.97	1.15	1.17	-0.163	-0.286	BKN50427	FBgn0086736	CG5169	GckIII	Germinal centre kinase III	GckIII	Germinal centre kinase III (GckIII)	1.51
28	152	1.51	G08	sample	sample	258800	334440	87340	105850	296620	75640	96595	18510	0.881	0.973	1.06	1.09	-0.279	-0.183	BKN22536	FBgn0030486	CG1716	Set2	Set2	Set2	Set2 (Set2)	1.51
47	109	1.51	E13	sample	sample	269410	324910	173362	170189	297160	55500	171776	-3173	0.992	1.02	1.23	1.1	-0.328	-0.139	BKN41951	FBgn0050029	CR30029	CR30029	NA	CR30029&CR30029&CR30029	NA (CR30029)	1.51
36	339	1.51	O03	sample	sample	240100	338200	91010	102940	289150	98100	96975	11930	0.806	0.91	1.06	0.96	-0.387	-0.086	BKN34486	NA	NA	NA	NA	NA	BKN34486	1.51
20	131	1.51	F11	sample	sample	306540	309450	86300	110040	307995	2910	98170	23740	1.06	0.869	1.09	1.12	-0.043	-0.391	BKN29630	FBgn0032503	CG16825	CG16825	NA	CG16825	NA (CG16825)	1.51
38	162	1.5	G18	sample	sample	247870	314540	89620	110800	281205	66670	100210	21180	0.93	0.86	1.04	1.02	-0.169	-0.279	BKN28773	FBgn0003360	CG16944	sesB	stress-sensitive B	sesB	stress-sensitive B (sesB)	1.5
35	112	1.5	E16	sample	sample	203390	287810	109873	136506	245600	84420	123190	26633	0.869	0.884	1.02	1.03	-0.226	-0.228	BKN34336	NA	NA	NA	NA	NA	BKN34336	1.5
1	235	1.5	J19	sample	sample	248520	213230	101386	125434	230875	-35290	113410	24048	0.786	0.804	0.924	0.951	-0.207	-0.245	BKN23226	FBgn0037810	CG12819	sle	slender lobes	sle	slender lobes (sle)	1.5
31	19	1.5	A19	sample	sample	290720	429860	147123	200234	360290	139140	173678	53111	1.28	1.28	1.49	1.48	-0.223	-0.231	BKN33450	NA	NA	NA	NA	NA	BKN33450	1.5
9	160	1.5	G16	sample	sample	216290	218870	109406	92959	217580	2580	101182	-16447	0.898	0.91	1.05	1.04	-0.244	-0.212	BKN21676	FBgn0038183	CG9286	CG9286	NA	CG9286	NA (CG9286)	1.5
1	45	1.5	B21	sample	sample	263600	247540	109825	142910	255570	-16060	126368	33085	0.834	0.933	1	1.08	-0.238	-0.218	BKN23179	FBgn0051528	CG31528	CG31528	NA	CG31528	NA (CG31528)	1.5
15	188	1.5	H20	sample	sample	175910	171270	83646	79205	173590	-4640	81425.5	-4441	0.643	0.552	0.723	0.657	-0.174	-0.274	BKN27438	FBgn0011217	CG7425	eff	effete	eff	effete (eff)	1.5
8	140	1.5	F20	sample	sample	242000	260600	84380	91640	251300	18600	88010	7260	0.925	0.898	1.1	0.981	-0.324	-0.141	BKN24738	FBgn0035193	CG9192	CG9192	NA	CG9192	NA (CG9192)	1.5
40	149	1.5	G05	sample	sample	326250	316740	100970	120570	321495	-9510	110770	19600	1.06	0.928	1.15	1.15	-0.132	-0.312	BKN24935	FBgn0011706	CG4319	rpr	reaper	rpr	reaper (rpr)	1.5
17	193	1.5	I01	sample	sample	264970	312140	139391	131347	288555	47170	135369	-8044	0.964	1	1.23	1.08	-0.353	-0.115	BKN27537	FBgn0032259	CG6144	CG6144	NA	CG6144+CG13144	NA (CG6144)	1.5
31	347	1.5	O11	sample	sample	198110	282290	93749	139510	240200	84180	116630	45761	0.87	0.838	0.948	1.03	-0.126	-0.316	BKN33530	NA	NA	NA	NA	NA	BKN33530	1.5
1	21	1.5	A21	sample	sample	249630	278680	105575	158674	264155	29050	132124	53099	0.79	1.05	0.963	1.2	-0.259	-0.198	BKN20011	FBgn0035923	CG6511	CG6511	NA	CG6511	NA (CG6511)	1.5
43	107	1.5	E11	sample	sample	221270	313740	129743	157669	267505	92470	143706	27926	0.877	0.973	1.05	1.11	-0.269	-0.189	BKN40414	FBgn0002863	CG17924	Acp95EF	Accessory gland-specific peptide 95EF	Spase22-23+Acp95EF	Accessory gland-specific peptide 95EF (Acp95EF)	1.5
11	63	1.5	C15	sample	sample	191270	266300	105946	111393	228785	75030	108670	5447	0.766	0.941	0.979	1.03	-0.336	-0.129	BKN21940	FBgn0027518	CG7609	CG7609	NA	CG7609	NA (CG7609)	1.5
30	251	1.5	K11	sample	sample	231290	296620	78080	83780	263955	65330	80930	5700	0.828	0.92	1.05	0.981	-0.355	-0.112	BKN31647	FBgn0260386	CG7549	mtg	mind the gap	mtg	mind the gap (mtg)	1.5
3	166	1.5	G22	sample	sample	157710	210190	82820	103744	183950	52480	93282	20924	0.567	0.724	0.706	0.806	-0.291	-0.169	BKN20527	FBgn0034029	CG8190	eIF2B-gamma	eIF2B-gamma	eIF2B-gamma	eIF2B-gamma (eIF2B-gamma)	1.5
52	222	1.5	J06	sample	sample	268230	321430	105580	130730	294830	53200	118155	25150	0.97	0.977	1.19	1.09	-0.286	-0.174	BKN46107	FBgn0030507	CG11164	CG11164	NA	CG11164	NA (CG11164)	1.5
3	42	1.5	B18	sample	sample	187490	271950	101553	130557	229720	84460	116055	29004	0.673	0.936	0.866	1.01	-0.336	-0.129	BKN23657	FBgn0037876	CG4820	CG4820	NA	CG4820	NA (CG4820)	1.5
42	303	1.5	M15	sample	sample	231840	308670	100780	129310	270255	76830	115045	28530	0.908	0.947	1.02	1.1	-0.206	-0.244	BKN40080	FBgn0001316	CG17046	klar	klarsicht	klar	klarsicht (klar)	1.5
22	296	1.5	M08	sample	sample	271750	268250	87030	91080	270000	-3500	89055	4050	0.862	0.732	0.955	0.908	-0.133	-0.308	BKN28620	FBgn0030853	CG5703	CG5703	NA	CG5703	NA (CG5703)	1.5
34	105	1.5	E09	sample	sample	221160	353290	81680	117280	287225	132130	99480	35600	0.836	0.932	0.962	1.07	-0.225	-0.227	BKN34045	NA	NA	NA	NA	NA	BKN34045	1.5
2	130	1.5	F10	sample	sample	226050	297750	49470	108080	261900	71700	78775	58610	0.833	0.905	1.17	0.963	-0.35	-0.116	BKN23485	FBgn0037336	CG2519	CG2519	NA	CG2519	NA (CG2519)	1.5
25	181	1.5	H13	sample	sample	257890	211210	110495	100021	234550	-46680	105258	-10474	1.03	0.602	1.02	0.797	-0.018	-0.411	BKN30603	FBgn0032034	CG17295	Rcd4	Reduction in Cnn dots 4	Rcd4	Reduction in Cnn dots 4 (Rcd4)	1.5
9	254	1.5	K14	sample	sample	212690	198700	99124	90613	205695	-13990	94868.5	-8511	0.883	0.826	0.952	1.02	-0.126	-0.315	BKN21699	FBgn0010235	CG5433	Klc	Kinesin light chain	Klc	Kinesin light chain (Klc)	1.5
58	160	1.5	G16	sample	sample	243010	325970	112240	124000	284490	82960	118120	11760	0.855	0.97	1.08	1.06	-0.348	-0.117	BKN51292	FBgn0031855	CG11221	CG11221	NA	CG11221	NA (CG11221)	1.5
4	63	1.5	C15	sample	sample	257200	330970	81270	112660	294085	73770	96965	31390	0.946	1.05	1.23	1.1	-0.415	-0.058	BKN20596	FBgn0261986	CG5053	RASSF8	NA	RASSF8	NA (RASSF8)	1.5
1	353	1.49	O17	sample	sample	297150	243170	126080	137882	270160	-53980	131981	11802	0.94	0.916	1.15	1.05	-0.264	-0.192	BKN20093	FBgn0032925	CG9246	CG9246	NA	CG9246	NA (CG9246)	1.49
39	41	1.49	B17	sample	sample	223380	299460	114230	150355	261420	76080	132292	36125	1.02	1.05	1.13	1.25	-0.177	-0.268	BKN33257	FBgn0031302	CG14340	CG14340	NA	CG14340	NA (CG14340)	1.49
41	47	1.49	B23	sample	sample	221450	274260	110112	133992	247855	52810	122052	23880	0.858	0.999	1.05	1.09	-0.352	-0.113	BKN23084	FBgn0004868	CG4422	Gdi	GDP dissociation inhibitor	Gdi	GDP dissociation inhibitor (Gdi)	1.49
10	76	1.49	D04	sample	sample	270640	277180	88170	94890	273910	6540	91530	6720	1	0.876	1.09	1.06	-0.16	-0.283	BKN25390	FBgn0051091	CG31091	CG31091	NA	CG31091	NA (CG31091)	1.49
19	57	1.49	C09	sample	sample	255650	276380	103445	125685	266015	20730	114565	22240	1.02	0.887	1.1	1.09	-0.118	-0.321	BKN27889	FBgn0025720	CG9204	Ate1	Ate1	Ate1	Ate1 (Ate1)	1.49
26	224	1.49	J08	sample	sample	260840	335510	82150	99120	298175	74670	90635	16970	0.821	0.896	0.934	1.04	-0.217	-0.233	BKN30900	FBgn0030758	CG9819	CanA-14F	Calcineurin A at 14F	CanA-14F	Calcineurin A at 14F (CanA-14F)	1.49
57	243	1.49	K03	sample	sample	138510	149050	74453	92456	143780	10540	83454.5	18003	0.588	0.528	0.663	0.647	-0.167	-0.277	BKN50830	FBgn0003371	CG2621	sgg	shaggy	sgg	shaggy (sgg)	1.49
56	200	1.49	I08	sample	sample	236870	251910	91200	109060	244390	15040	100130	17860	0.879	0.781	0.979	0.934	-0.168	-0.276	BKN50532	FBgn0039306	CG11859	CG11859	NA	CG11859	NA (CG11859)	1.49
14	112	1.49	E16	sample	sample	278120	306630	90900	95800	292375	28510	93350	4900	0.793	0.808	0.939	0.946	-0.234	-0.217	BKN23008	FBgn0031635	CG15626	CG15626	NA	CG15626	NA (CG15626)	1.49
3	112	1.49	E16	sample	sample	257320	250010	126355	130772	253665	-7310	128564	4417	0.924	0.861	1.08	1.02	-0.194	-0.253	BKN20512	FBgn0034110	CG3615	Atg9	Autophagy-specific gene 9	Atg9	Autophagy-specific gene 9 (Atg9)	1.49
[truncated: 21,042 more rows]

## Sheet: Pivot Tables - Control cutoff
Significant (upto the control cut-off)					Total numbers
Count of GeneID					Count of GeneID
Row Labels	Total				Row Labels	Total
abnormal wing discs (awd)	1	3	0.333333		(6-4)-photolyase (phr6-4)	1
absent, small, or homeotic discs 1 (ash1)	1	1	1		(A+T)-stretch binding protein (ATbp)	1
Actin 5C (Act5C)	1	1	1		14-3-3epsilon (14-3-3epsilon)	1
Adenylyl cyclase 78C (Ac78C)	1	3	0.333333		14-3-3zeta (14-3-3zeta)	1
alternative testis transcripts open reading frame A (att-ORFA)	1	2	0.5		18 wheeler (18w)	1
Annexin X (AnnX)	1	1	1		26-29kD-proteinase (26-29-p)	1
Another transcription unit (Atu)	1	1	1		312 (312)	2
armadillo (arm)	1	1	1		40425 (40425)	1
ash1	119	119	1		48 related 1 (Fer1)	1
asunder (asun)	1	1	1		48 related 2 (Fer2)	1
ATP synthase-beta (ATPsyn-beta)	1	1	1		48 related 3 (Fer3)	1
ballchen (ball)	4	5	0.8		4EHP (4EHP)	1
barentsz (btz)	1	2	0.5		5.8SrRNA:CR40454 (5.8SrRNA:CR40454)	1
brahma (brm)	1	2	0.5		5PtaseI (5PtaseI)	6
Brahma associated protein 55kD (Bap55)	1	1	1		5SrRNA-Psi:CR33356 (5SrRNA-Psi:CR33356)	1
Brahma associated protein 60kD (Bap60)	1	1	1		5SrRNA-Psi:CR33363 (5SrRNA-Psi:CR33363)	1
brainiac (brn)	1	2	0.5		5SrRNA-Psi:CR33371 (5SrRNA-Psi:CR33371)	2
Brd8 (Brd8)	1	2	0.5		5SrRNA-Psi:CR33416 (5SrRNA-Psi:CR33416)	1
Bub1 homologue (Bub1)	1	3	0.333333		5SrRNA:CR33353 (5SrRNA:CR33353)	1
Bub1-related kinase (BubR1)	3	3	1		5SrRNA:CR33354 (5SrRNA:CR33354)	1
Bub3 (Bub3)	1	2	0.5		5SrRNA:CR33355 (5SrRNA:CR33355)	1
Calcineurin A at 14F (CanA-14F)	1	3	0.333333		5SrRNA:CR33357 (5SrRNA:CR33357)	1
cap binding protein 80 (Cbp80)	1	1	1		5SrRNA:CR33358 (5SrRNA:CR33358)	1
Ccn (Ccn)	1	2	0.5		5SrRNA:CR33359 (5SrRNA:CR33359)	1
Cctgamma (Cctgamma)	1	1	1		5SrRNA:CR33360 (5SrRNA:CR33360)	1
charlatan (chn)	1	2	0.5		5SrRNA:CR33361 (5SrRNA:CR33361)	1
Chromosome-associated protein (Cap)	1	1	1		5SrRNA:CR33362 (5SrRNA:CR33362)	1
crooked legs (crol)	1	2	0.5		5SrRNA:CR33364 (5SrRNA:CR33364)	1
crossveinless 2 (cv-2)	1	3	0.333333		5SrRNA:CR33365 (5SrRNA:CR33365)	1
crowded by cid (cbc)	1	2	0.5		5SrRNA:CR33366 (5SrRNA:CR33366)	1
Cyclin K (CycK)	1	1	1		5SrRNA:CR33367 (5SrRNA:CR33367)	1
Cyp6v1 (Cyp6v1)	1	1	1		5SrRNA:CR33368 (5SrRNA:CR33368)	1
Cytochrome c oxidase subunit VIb (CoVIb)	1	1	1		5SrRNA:CR33369 (5SrRNA:CR33369)	1
D19B (D19B)	1	2	0.5		5SrRNA:CR33370 (5SrRNA:CR33370)	1
Death-associated protein kinase related (Drak)	1	4	0.25		5SrRNA:CR33372 (5SrRNA:CR33372)	1
DMAP1 (DMAP1)	1	1	1		5SrRNA:CR33373 (5SrRNA:CR33373)	1
DnaJ-like-1 (DnaJ-1)	1	2	0.5		5SrRNA:CR33374 (5SrRNA:CR33374)	1
domino (dom)	1	1	1		5SrRNA:CR33375 (5SrRNA:CR33375)	1
double parked (dup)	1	1	1		5SrRNA:CR33376 (5SrRNA:CR33376)	1
dpr3 (dpr3)	1	2	0.5		5SrRNA:CR33377 (5SrRNA:CR33377)	1
eIF3-S8 (eIF3-S8)	1	1	1		5SrRNA:CR33378 (5SrRNA:CR33378)	1
eIF3-S9 (eIF3-S9)	1	1	1		5SrRNA:CR33379 (5SrRNA:CR33379)	1
eIF5 (eIF5)	1	2	0.5		5SrRNA:CR33380 (5SrRNA:CR33380)	1
eIF6 (eIF6)	1	1	1		5SrRNA:CR33381 (5SrRNA:CR33381)	1
embargoed (emb)	1	1	1		5SrRNA:CR33382 (5SrRNA:CR33382)	1
Enhancer of Polycomb (E(Pc))	1	1	1		5SrRNA:CR33383 (5SrRNA:CR33383)	1
enoki mushroom (enok)	1	1	1		5SrRNA:CR33384 (5SrRNA:CR33384)	1
Eukaryotic initiation factor 1A (eIF-1A)	1	1	1		5SrRNA:CR33385 (5SrRNA:CR33385)	1
Eukaryotic initiation factor 3 p40 subunit (eIF-3p40)	1	1	1		5SrRNA:CR33386 (5SrRNA:CR33386)	1
Eukaryotic initiation factor 3 p66 subunit (eIF-3p66)	1	1	1		5SrRNA:CR33387 (5SrRNA:CR33387)	1
Eukaryotic initiation factor 4a (eIF-4a)	1	1	1		5SrRNA:CR33388 (5SrRNA:CR33388)	1
eukaryotic translation Initiation Factor 2alpha (eIF-2alpha)	1	1	1		5SrRNA:CR33389 (5SrRNA:CR33389)	1
falafel (flfl)	1	1	1		5SrRNA:CR33390 (5SrRNA:CR33390)	1
fluc	120	120	1		5SrRNA:CR33391 (5SrRNA:CR33391)	1
Germinal centre kinase III (GckIII)	1	3	0.333333		5SrRNA:CR33392 (5SrRNA:CR33392)	1
grauzone (grau)	1	2	0.5		5SrRNA:CR33393 (5SrRNA:CR33393)	1
Grunge (Gug)	1	2	0.5		5SrRNA:CR33394 (5SrRNA:CR33394)	1
Heterogeneous nuclear ribonucleoprotein at 98DE (Hrb98DE)	1	1	1		5SrRNA:CR33395 (5SrRNA:CR33395)	1
Histone deacetylase 3 (Hdac3)	1	1	1		5SrRNA:CR33396 (5SrRNA:CR33396)	1
homeodomain interacting protein kinase (hipk)	1	4	0.25		5SrRNA:CR33397 (5SrRNA:CR33397)	1
Host cell factor (Hcf)	1	1	1		5SrRNA:CR33398 (5SrRNA:CR33398)	1
humpty dumpty (hd)	1	2	0.5		5SrRNA:CR33399 (5SrRNA:CR33399)	1
hyperplastic discs (hyd)	1	2	0.5		5SrRNA:CR33400 (5SrRNA:CR33400)	1
hyrax (hyx)	1	1	1		5SrRNA:CR33401 (5SrRNA:CR33401)	1
inaF-C (inaF-C)	1	3	0.333333		5SrRNA:CR33402 (5SrRNA:CR33402)	1
Ing3 (Ing3)	1	2	0.5		5SrRNA:CR33403 (5SrRNA:CR33403)	1
Int6 homologue (Int6)	1	1	1		5SrRNA:CR33404 (5SrRNA:CR33404)	1
Integrator 4 (IntS4)	1	1	1		5SrRNA:CR33405 (5SrRNA:CR33405)	1
Integrator 6 (IntS6)	1	2	0.5		5SrRNA:CR33406 (5SrRNA:CR33406)	1
Intronic Protein 259 (Ip259)	1	1	1		5SrRNA:CR33407 (5SrRNA:CR33407)	1
Ionotropic receptor 56d (Ir56d)	1	2	0.5		5SrRNA:CR33408 (5SrRNA:CR33408)	1
lazaro (laza)	1	4	0.25		5SrRNA:CR33409 (5SrRNA:CR33409)	1
lethal (1) 10Bb (l(1)10Bb)	1	2	0.5		5SrRNA:CR33410 (5SrRNA:CR33410)	1
lethal (1) G0004 (l(1)G0004)	1	1	1		5SrRNA:CR33411 (5SrRNA:CR33411)	1
lkb1 (lkb1)	1	3	0.333333		5SrRNA:CR33412 (5SrRNA:CR33412)	1
loki (lok)	1	3	0.333333		5SrRNA:CR33413 (5SrRNA:CR33413)	1
mad2 (mad2)	1	2	0.5		5SrRNA:CR33414 (5SrRNA:CR33414)	1
male-specific lethal 2 (msl-2)	1	1	1		5SrRNA:CR33415 (5SrRNA:CR33415)	1
maroon-like (mal)	1	1	1		5SrRNA:CR33417 (5SrRNA:CR33417)	1
Mediator complex subunit 7 (MED7)	1	2	0.5		5SrRNA:CR33418 (5SrRNA:CR33418)	1
mitochondrial ribosomal protein L27 (mRpL27)	1	2	0.5		5SrRNA:CR33419 (5SrRNA:CR33419)	1
MRG15 (MRG15)	1	1	1		5SrRNA:CR33420 (5SrRNA:CR33420)	1
multiple ankyrin repeats single KH domain (mask)	1	1	1		5SrRNA:CR33421 (5SrRNA:CR33421)	1
NA (Ars2)	1	1	1		5SrRNA:CR33422 (5SrRNA:CR33422)	1
NA (Cdk12)	3	3	1		5SrRNA:CR33423 (5SrRNA:CR33423)	1
NA (CG10107)	1	2	0.5		5SrRNA:CR33424 (5SrRNA:CR33424)	1
NA (CG10188)	1	2	0.5		5SrRNA:CR33425 (5SrRNA:CR33425)	1
NA (CG10348)	1	2	0.5		5SrRNA:CR33426 (5SrRNA:CR33426)	1
NA (CG10376)	1	4	0.25		5SrRNA:CR33427 (5SrRNA:CR33427)	1
NA (CG1115)	1	1	1		5SrRNA:CR33428 (5SrRNA:CR33428)	1
NA (CG11370)	1	2	0.5		5SrRNA:CR33429 (5SrRNA:CR33429)	1
NA (CG1140)	1	1	1		5SrRNA:CR33430 (5SrRNA:CR33430)	1
NA (CG11438)	1	3	0.333333		5SrRNA:CR33431 (5SrRNA:CR33431)	1
NA (CG11583)	1	1	1		5SrRNA:CR33432 (5SrRNA:CR33432)	1
NA (CG12050)	1	2	0.5		5SrRNA:CR33433 (5SrRNA:CR33433)	1
NA (CG13185)	1	1	1		5SrRNA:CR33434 (5SrRNA:CR33434)	1
NA (CG13506)	1	2	0.5		5SrRNA:CR33435 (5SrRNA:CR33435)	1
NA (CG14017)	1	1	1		5SrRNA:CR33436 (5SrRNA:CR33436)	1
NA (CG14210)	1	1	1		5SrRNA:CR33437 (5SrRNA:CR33437)	1
NA (CG14321)	1	2	0.5		5SrRNA:CR33438 (5SrRNA:CR33438)	1
NA (CG14787)	1	1	1		5SrRNA:CR33439 (5SrRNA:CR33439)	1
NA (CG1542)	1	1	1		5SrRNA:CR33440 (5SrRNA:CR33440)	1
NA (CG1600)	1	1	1		5SrRNA:CR33441 (5SrRNA:CR33441)	1
NA (CG1662)	1	2	0.5		5SrRNA:CR33442 (5SrRNA:CR33442)	1
NA (CG17344)	1	2	0.5		5SrRNA:CR33443 (5SrRNA:CR33443)	1
NA (CG17737)	1	1	1		5SrRNA:CR33444 (5SrRNA:CR33444)	1
NA (CG17780)	1	2	0.5		5SrRNA:CR33445 (5SrRNA:CR33445)	1
NA (CG17912)	1	1	1		5SrRNA:CR33446 (5SrRNA:CR33446)	1
NA (CG17994)	1	1	1		5SrRNA:CR33447 (5SrRNA:CR33447)	1
NA (CG2129)	2	2	1		5SrRNA:CR33448 (5SrRNA:CR33448)	1
NA (CG2964)	1	4	0.25		5SrRNA:CR33449 (5SrRNA:CR33449)	1
NA (CG31036)	1	2	0.5		5SrRNA:CR33450 (5SrRNA:CR33450)	1
NA (CG32170)	1	2	0.5		5SrRNA:CR33451 (5SrRNA:CR33451)	1
NA (CG3224)	1	1	1		5SrRNA:CR33452 (5SrRNA:CR33452)	1
NA (CG32453)	1	1	1		6-phosphofructo-2-kinase (Pfrx)	3
NA (CG32614)	1	1	1		7B2 (7B2)	1
NA (CG33220)	1	1	1		825-Oak (825-Oak)	1
NA (CG33223)	1	2	0.5		A kinase anchor protein 200 (Akap200)	1
NA (CG33514)	1	2	0.5		A16 (A16)	1
NA (CG34000)	1	1	1		a6 (a6)	1
NA (CG34248)	1	1	1		Aac11 (Aac11)	1
NA (CG34273)	1	2	0.5		ABC transporter expressed in trachea (Atet)	1
NA (CG3436)	1	2	0.5		abdominal A (abd-A)	2
NA (CG3857)	1	1	1		Abdominal B (Abd-B)	2
NA (CG3975)	1	2	0.5		Abelson interacting protein (Abi)	1
NA (CG42748)	1	3	0.333333		Abl tyrosine kinase (Abl)	3
NA (CG4313)	1	1	1		abnormal chemosensory jump 6 (acj6)	3
NA (CG4318)	1	2	0.5		abnormal oocyte (abo)	1
NA (CG43373)	1	2	0.5		abnormal spindle (asp)	1
NA (CG43749)	1	4	0.25		abnormal wing discs (awd)	3
NA (CG4502)	1	1	1		Abnormal X segregation (Axs)	1
NA (CG4612)	1	1	1		abrupt (ab)	2
NA (CG4785)	1	1	1		absent MD neurons and olfactory sensilla (amos)	1
NA (CG5073)	1	2	0.5		absent, small, or homeotic discs 1 (ash1)	1
NA (CG5114)	2	2	1		absent, small, or homeotic discs 2 (ash2)	1
NA (CG5274)	1	1	1		abstrakt (abs)	1
NA (CG5726)	1	2	0.5		Ac3 (Ac3)	1
NA (CG6712)	1	1	1		Accessory gland peptide 36DE (Acp36DE)	1
NA (CG7180)	1	4	0.25		Accessory gland peptide 62F (Acp62F)	1
NA (CG7261)	1	1	1		Accessory gland peptide 63F (Acp63F)	2
NA (CG7414)	1	3	0.333333		Accessory gland peptide 70A (Acp70A)	1
NA (CG8034)	1	2	0.5		Accessory gland-specific peptide 26Aa (Acp26Aa)	1
NA (CG8370)	1	2	0.5		Accessory gland-specific peptide 26Ab (Acp26Ab)	2
NA (CG8545)	1	1	1		Accessory gland-specific peptide 29AB (Acp29AB)	1
NA (CG8636)	1	1	1		Accessory gland-specific peptide 32CD (Acp32CD)	1
NA (CG8878)	2	3	0.666667		Accessory gland-specific peptide 53Ea (Acp53Ea)	1
NA (CG8939)	1	2	0.5		Accessory gland-specific peptide 76A (Acp76A)	1
NA (CG9004)	1	2	0.5		Accessory gland-specific peptide 95EF (Acp95EF)	1
NA (CG9253)	1	1	1		Accessory gland-specific peptide 98AB (Acp98AB)	1
NA (CG9386)	1	2	0.5		Acetyl Coenzyme A synthase (AcCoAS)	1
NA (CG9422)	1	2	0.5		Acetyl-CoA carboxylase (ACC)	1
NA (CG9769)	1	1	1		Acetylcholine esterase (Ace)	1
NA (CR41437)	1	1	1		achaete (ac)	1
NA (Rbbp5)	1	2	0.5		achintya (achi)	1
NA (Wdr82)	1	1	1		Acid phosphatase 1 (Acph-1)	4
NADH:ubiquinone reductase 42kD subunit precursor (ND42)	1	4	0.25		Acinus (Acn)	1
Nedd8 (Nedd8)	1	1	1		Ack (Ack)	3
Nipped-A (Nipped-A)	3	3	1		Aconitase (Acon)	1
Nipped-B (Nipped-B)	2	2	1		Acp24A4 (Acp24A4)	1
no-on-and-no-off transient C (nonC)	1	3	0.333333		Acp53C14a (Acp53C14a)	1
Nucleoporin 160 (Nup160)	1	1	1		Acp53C14b (Acp53C14b)	1
Nucleoporin 214 (Nup214)	1	2	0.5		Acp53C14c (Acp53C14c)	1
Nucleoporin 358 (Nup358)	1	2	0.5		Acp54A1 (Acp54A1)	1
Nuf2 (Nuf2)	1	2	0.5		Acp65Aa (Acp65Aa)	2
P-element somatic inhibitor (Psi)	1	3	0.333333		Actin 42A (Act42A)	2
pc	74	120	0.616667		Actin 57B (Act57B)	2
Phosphodiesterase 9 (Pde9)	1	3	0.333333		Actin 5C (Act5C)	1
pixie (pix)	1	1	1		Actin 79B (Act79B)	1
PNUTS (PNUTS)	1	1	1		Actin 87E (Act87E)	1
pontin (pont)	1	1	1		Actin 88F (Act88F)	1
Proteasome 54kD subunit (Pros54)	1	1	1		Actin-related protein 13E (Actr13E)	1
Protein phosphatase 19C (Pp4-19C)	1	3	0.333333		Actin-related protein 14D (Arp14D)	1
Protein phosphatase 4 regulatory subunit 2-related protein (PPP4R2r)	1	4	0.25		Actin-related protein 5 (Arp5)	1
Pyruvate kinase (PyK)	1	4	0.25		Actin-related protein 53D (Arp53D)	1
rapsynoid (raps)	1	2	0.5		Actin-related protein 66B (Arp66B)	1
Regena (Rga)	2	4	0.5		Actin-related protein 8 (Arp8)	1
Regulator of cyclin A1 (Rca1)	1	2	0.5		Actin-related protein 87C (Arp87C)	1
reptin (rept)	1	1	1		Activating transcription factor 3 (Atf3)	1
ribonuclease H1 (rnh1)	1	1	1		Activating transcription factor-2 (Atf-2)	3
Ribosomal protein L10 (RpL10)	1	1	1		Activin-beta (Actbeta)	1
Ribosomal protein L10Ab (RpL10Ab)	1	1	1		Activity-regulated cytoskeleton associated protein 1 (Arc1)	1
Ribosomal protein L11 (RpL11)	1	1	1		ACXA (ACXA)	3
Ribosomal protein L12 (RpL12)	1	1	1		ACXB (ACXB)	1
Ribosomal protein L13 (RpL13)	1	1	1		ACXC (ACXC)	1
Ribosomal protein L13A (RpL13A)	1	1	1		ACXD (ACXD)	3
Ribosomal protein L14 (RpL14)	1	1	1		ACXE (ACXE)	3
Ribosomal protein L15 (RpL15)	1	1	1		Acyl-CoA synthetase long-chain (Acsl)	1
Ribosomal protein L17 (RpL17)	1	1	1		acyl-Coenzyme A oxidase at 57D distal (Acox57D-d)	1
Ribosomal protein L18 (RpL18)	1	1	1		acyl-Coenzyme A oxidase at 57D proximal (Acox57D-p)	1
Ribosomal protein L18A (RpL18A)	1	1	1		Acylphosphatase (Acyp)	1
Ribosomal protein L19 (RpL19)	1	1	1		Acylphosphatase 2 (Acyp2)	1
Ribosomal protein L21 (RpL21)	1	1	1		Ada1-1 (Ada1-1)	1
Ribosomal protein L22 (RpL22)	1	1	1		Ada1-2 (Ada1-2)	1
Ribosomal protein L23 (RpL23)	1	1	1		Ada2b (Ada2b)	1
Ribosomal protein L23A (RpL23A)	1	1	1		Adam (Adam)	1
Ribosomal protein L24 (RpL24)	2	2	1		adat (adat)	1
Ribosomal protein L24-like (RpL24-like)	1	1	1		Additional sex combs (Asx)	1
Ribosomal protein L26 (RpL26)	1	1	1		ade5 (ade5)	1
Ribosomal protein L28 (RpL28)	2	2	1		Adenine nucleotide translocase 2 (Ant2)	1
Ribosomal protein L3 (RpL3)	1	1	1		Adenine phosphoribosyltransferase (Aprt)	1
Ribosomal protein L30 (RpL30)	1	1	1		Adenomatous polyposis coli tumor suppressor homolog 2 (Apc2)	1
Ribosomal protein L31 (RpL31)	1	1	1		adenosine 2 (ade2)	1
Ribosomal protein L32 (RpL32)	1	1	1		adenosine 3 (ade3)	2
Ribosomal protein L34a (RpL34a)	1	1	1		Adenosine deaminase (Ada)	1
Ribosomal protein L34b (RpL34b)	1	1	1		Adenosine deaminase acting on RNA (Adar)	1
Ribosomal protein L35 (RpL35)	1	1	1		Adenosine deaminase-related growth factor A (Adgf-A)	3
Ribosomal protein L35A (RpL35A)	1	1	1		Adenosine deaminase-related growth factor B (Adgf-B)	1
Ribosomal protein L36 (RpL36)	2	2	1		Adenosine deaminase-related growth factor C (Adgf-C)	1
Ribosomal protein L36A (RpL36A)	1	1	1		Adenosine deaminase-related growth factor D (Adgf-D)	1
Ribosomal protein L37a (RpL37a)	3	4	0.75		Adenosine deaminase-related growth factor E (Adgf-E)	1
Ribosomal protein L38 (RpL38)	2	2	1		Adenosine receptor (AdoR)	2
Ribosomal protein L39 (RpL39)	1	1	1		Adenosylhomocysteinase 89E (Ahcy89E)	2
Ribosomal protein L4 (RpL4)	1	1	1		Adenosylhomocysteinase at 13 (Ahcy13)	1
Ribosomal protein L40 (RpL40)	1	1	1		Adenylate kinase 6 (Ak6)	1
Ribosomal protein L5 (RpL5)	1	1	1		Adenylate kinase-1 (Adk1)	3
Ribosomal protein L6 (RpL6)	1	1	1		Adenylate kinase-2 (Adk2)	3
Ribosomal protein L7 (RpL7)	1	1	1		Adenylate kinase-3 (Adk3)	3
Ribosomal protein L7-like (RpL7-like)	1	3	0.333333		Adenylyl cyclase 35C (Ac13E)	1
Ribosomal protein L7A (RpL7A)	1	1	1		Adenylyl cyclase 76E (Ac76E)	1
Ribosomal protein L8 (RpL8)	1	1	1		Adenylyl cyclase 78C (Ac78C)	3
Ribosomal protein L9 (RpL9)	1	2	0.5		Adh transcription factor 1 (Adf1)	1
Ribosomal protein LP0 (RpLP0)	1	1	1		Adh-related (Adhr)	1
Ribosomal protein LP0-like (RpLP0-like)	1	2	0.5		Adherens junction protein p120 (p120ctn)	2
Ribosomal protein LP2 (RpLP2)	1	2	0.5		Adipokinetic hormone (Akh)	1
Ribosomal protein S10b (RpS10b)	1	1	1		adipose (adp)	1
Ribosomal protein S15Aa (RpS15Aa)	1	1	1		ADP ribosylation factor 102F (Arf102F)	1
Ribosomal protein S15Ab (RpS15Ab)	1	1	1		ADP ribosylation factor 51F (Arf51F)	1
Ribosomal protein S17 (RpS17)	1	1	1		ADP ribosylation factor 79F (Arf79F)	1
Ribosomal protein S23 (RpS23)	1	1	1		ADP ribosylation factor 84F (Arf84F)	2
Ribosomal protein S25 (RpS25)	1	1	1		ADP-ribosylation factor GTPase activating protein 3 (ArfGAP3)	1
Ribosomal protein S29 (RpS29)	1	1	1		adrift (aft)	1
Ribosomal protein S6 (RpS6)	1	1	1		Adult cuticle protein 1 (Acp1)	1
Ribosomal protein S9 (RpS9)	1	1	1		Adult enhancer factor 1 (Aef1)	2
RNA polymerase II 140kD subunit (RpII140)	1	1	1		Ady43A (Ady43A)	4
RNA polymerase II 15kD subunit (RpII15)	1	1	1		Aftiphilin (Afti)	1
RNA polymerase II 18kD subunit (RpII18)	1	1	1		Ajuba LIM protein (jub)	1
RNA polymerase II 215kD subunit (RpII215)	1	1	1		akirin (akirin)	1
RNA polymerase II 33kD subunit (RpII33)	1	1	1		Akt1 (Akt1)	3
RNA polymerase II elongation factor (TfIIS)	1	2	0.5		alan shepard (shep)	1
RNA-binding motif protein 13 (Rbm13)	1	1	1		Alanyl-tRNA synthetase (Aats-ala)	1
Roc1a (Roc1a)	1	1	1		Alcohol dehydrogenase (Adh)	1
Rpb10 (Rpb10)	1	1	1		Aldehyde dehydrogenase (Aldh)	2
Rpb11 (Rpb11)	1	1	1		Aldehyde dehydrogenase type III (Aldh-III)	1
Rpb12 (Rpb12)	1	2	0.5		Aldehyde reductase Y (ARY)	1
Rpb7 (Rpb7)	2	2	1		Aldolase (Ald)	1
Rpb8 (Rpb8)	1	1	1		ALG-2 interacting protein X (ALiX)	1
Rs1 (Rs1)	1	1	1		Alhambra (Alh)	1
rudimentary (r)	1	2	0.5		alicorn (alc)	3
S-adenosylmethionine Synthetase (Sam-S)	2	2	1		alien (alien)	1
sec13 (sec13)	1	2	0.5		Alk (Alk)	3
Sec61alpha (Sec61alpha)	1	2	0.5		Alkaline phosphatase 4 (Aph-4)	3
Separase (Sse)	1	2	0.5		AlkB (AlkB)	1
Sequence-specific single-stranded DNA-binding protein (Ssdp)	1	1	1		Allatostatin (Ast)	1
Serendipity delta (Sry-delta)	1	1	1		Allatostatin C (Ast-C)	2
Sex combs extra (Sce)	1	1	1		allatostatin C receptor 1 (star1)	1
Shaker cognate b (Shab)	1	3	0.333333		allatostatin C receptor 2 (AlCR2)	1
shrub (shrb)	1	1	1		Allatostatin double C (Ast-CC)	1
slipper (slpr)	1	3	0.333333		Allatostatin Receptor (AlstR)	1
small ribonucleoprotein particle U1 subunit 70K (snRNP-U1-70K)	1	2	0.5		Allatostatin Receptor 2 (AR-2)	1
Snf5-related 1 (Snr1)	1	1	1		almondex (amx)	1
snoRNA:Psi28S-1175a (snoRNA:Psi28S-1175a)	1	1	1		Alpha 3 glucosyltransferase (Alg10)	1
snoRNA:Psi28S-3327b (snoRNA:Psi28S-3327b)	1	1	1		alpha actinin (Actn)	1
Sphingosine kinase 1 (Sk1)	1	3	0.333333		alpha actinin 3 (Actn3)	2
string (stg)	1	3	0.333333		alpha Catenin (alpha-Cat)	2
Stromalin (SA)	1	1	1		alpha Mannosidase I (alpha-Man-I)	2
Structure specific recognition protein (Ssrp)	2	2	1		alpha Mannosidase II (alpha-Man-II)	2
suppressor of Hairy wing (su(Hw))	1	2	0.5		alpha methyl dopa-resistant (amd)	1
suppressor of sable (su(s))	1	1	1		alpha-Adaptin (alpha-Adaptin)	1
Sur-8 (Sur-8)	1	4	0.25		alpha-catenin related (alpha-catenin-related)	1
Surfeit 6 (Surf6)	1	1	1		alpha-Est4aPsi (alpha-Est4aPsi)	1
Syndapin (Synd)	1	1	1		alpha-Esterase-1 (alpha-Est1)	1
Syntaxin 1A (Syx1A)	1	1	1		alpha-Esterase-10 (alpha-Est10)	1
T-complex Chaperonin 5 (Cct5)	1	1	1		alpha-Esterase-2 (alpha-Est2)	1
T-cp1zeta (Tcp-1zeta)	1	1	1		alpha-Esterase-3 (alpha-Est3)	1
Tcp-1eta (Tcp-1eta)	3	3	1		alpha-Esterase-4 (alpha-Est4)	1
Tcp1-like (T-cp1)	1	1	1		alpha-Esterase-5 (alpha-Est5)	1
Thioredoxin reductase-1 (Trxr-1)	1	2	0.5		alpha-Esterase-6 (alpha-Est6)	1
Tip60 (Tip60)	1	1	1		alpha-Esterase-7 (alpha-Est7)	2
Transcription factor IIB (TfIIB)	1	2	0.5		alpha-Esterase-8 (alpha-Est8)	1
Transcription factor IIFalpha (TfIIFalpha)	1	2	0.5		alpha-Esterase-9 (alpha-Est9)	1
Transcription factor TFIIFbeta (TfIIFbeta)	1	2	0.5		alpha-L-fucosidase (Fuca)	1
transfer RNA:gly3:35Ba (tRNA:G3:35Ba)	1	1	1		alpha-Man-IIb (alpha-Man-IIb)	2
Transport and Golgi organization 7 (Tango7)	1	1	1		alpha-Tubulin at 67C (alphaTub67C)	1
Trip1 (Trip1)	2	2	1		alpha-Tubulin at 84B (alphaTub84B)	1
trithorax (trx)	1	1	1		alpha-Tubulin at 84D (alphaTub84D)	1
trx	103	103	1		alpha-Tubulin at 85E (alphaTub85E)	1
tumor suppressor protein 101 (TSG101)	1	1	1		alpha/beta hydrolase 1 (Hydr1)	1
u-shaped (ush)	1	1	1		alpha/beta hydrolase2 (Hydr2)	2
Upf1 (Upf1)	1	1	1		alpha1,6-fucosyltransferase (FucT6)	1
Upf2 (Upf2)	1	1	1		alpha4GT1 (alpha4GT1)	1
Upf3 (Upf3)	2	2	1		alpha4GT2 (alpha4GT2)	1
V-ATPase 69 kDa subunit 2 (Vha68-2)	1	1	1		alphabet (alph)	3
Vacuolar H[+] ATPase G-subunit (Vha13)	1	2	0.5		alphagamma-element:CR32865 (alphagamma-element:CR32865)	1
Vacuolar H[+] ATPase subunit 100-2 (Vha100-2)	1	2	0.5		alphaPS4 (alphaPS4)	2
Vacuolar H[+] ATPase subunit 14-1 (Vha14-1)	1	1	1		alphaPS5 (alphaPS5)	1
Vacuolar H[+] ATPase subunit 36-1 (Vha36-1)	1	1	1		alphaTrypsin (alphaTry)	1
Vacuolar H[+] ATPase subunit PPA1-1 (VhaPPA1-1)	1	1	1		altered disjunction (ald)	3
Vacuolar H[+]-ATPase 55kD B subunit (Vha55)	1	1	1		alternative testis transcripts open reading frame A (att-ORFA)	2
Vacuolar H[+]-ATPase SFD subunit (VhaSFD)	1	1	1		alternative testis transcripts open reading frame B (att-ORFB)	1
Vacuolar protein sorting 4 (Vps4)	1	1	1		aluminum tubes (alt)	1
verthandi (vtd)	2	2	1		always early (aly)	1
Victoria (Victoria)	1	2	0.5		Amalgam (Ama)	1
Vitelline membrane 34Ca (Vm34Ca)	1	1	1		Aminolevulinate synthase (Alas)	1
vps2 (vps2)	1	1	1		Aminopeptidase P (ApepP)	1
will die slowly (wds)	1	1	1		amnesiac (amn)	1
wings apart-like (wapl)	1	2	0.5		amontillado (amon)	1
Yeti (Yeti)	1	1	1		Amphiphysin (Amph)	1
zeste (z)	1	1	1		Amun (Amun)	1
Zn finger homeodomain 2 (zfh2)	1	1	1		Amylase distal (Amy-d)	1
BKN33597	1	1	1		Amylase proximal (Amy-p)	1
BKN33505	1	1	1		Amyrel (Amyrel)	1
BKN21045	1	1	1		anachronism (ana)	1
BKN33856	1	1	1		Anaphase Promoting Complex 4 (APC4)	1
BKN34662	1	1	1		Anaphase promoting complex 7 (Apc7)	1
Grand Total	754				Anaphase promoting complex subunit 10 (Apc10)	1
					anastral spindle 1 (ana1)	1
					anastral spindle 2 (ana2)	2
					anastral spindle 3 (ana3)	1
					Ance-2 (Ance-2)	1
					Ance-3 (Ance-3)	2
					Ance-4 (Ance-4)	1
					Ance-5 (Ance-5)	1
					Andorra (Andorra)	1
					Androcam (And)	1
					Andropin (Anp)	1
					angel (angel)	3
					Angiotensin converting enzyme (Ance)	2
					Angiotensin-converting enzyme-related (Acer)	1
					Ankyrin (Ank)	1
					Ankyrin 2 (Ank2)	8
					Ankyrin-repeat, SH3-domain, and Proline-rich-region containing Protein (ASPP)	1
					Annexin B11 (Anxb11)	1
					Annexin IX (AnnIX)	1
					Annexin X (AnnX)	1
					another B-box affiliate (abba)	1
					Another transcription unit (Atu)	1
					antdh (antdh)	1
					antennal protein 10 (a10)	1
					antennal protein 5 (a5)	1
					Antennapedia (Antp)	1
					anterior open (aop)	1
					anterior pharynx defective 1 (aph-1)	1
					anti-silencing factor 1 (asf1)	1
					Antigen 5-related (Ag5r)	1
					Antigen 5-related 2 (Ag5r2)	1
					antimeros (atms)	1
					Aos1 (Aos1)	1
					AP-1gamma (AP-1gamma)	1
					AP-1sigma (AP-1sigma)	2
					AP-2 (AP-2)	1
					AP-2sigma (AP-2sigma)	1
					AP-47 (AP-47)	1
					AP-50 (AP-50)	1
					Apaf-1-related-killer (Ark)	1
					APC-like (Apc)	1
					apontic (apt)	1
					Apoptosis inducing factor (AIF)	1
					Apoptosis-linked gene-2 (Alg-2)	1
					APP-like protein interacting protein 1 (Aplip1)	2
					approximated (app)	2
					Aps (Aps)	2
					aquaporin (AQP)	1
					aralar1 (aralar1)	1
					araucan (ara)	1
					arc (a)	1
					Arc-p20 (Arc-p20)	2
					Arc-p34 (Arc-p34)	1
					Arc2 (Arc2)	1
					Arc42 (Arc42)	1
					archipelago (ago)	1
					ArfGAP with SH3 domain, ankyrin repeat and PH domain 1 (Asap1)	1
					Arflike at 72A (Arf72A)	1
					arginase (arg)	1
					Arginine kinase (Argk)	3
					Arginine methyltransferase 1 (Art1)	1
					Arginine methyltransferase 2 (Art2)	1
					Arginine methyltransferase 3 (Art3)	2
					Arginine methyltransferase 4 (Art4)	2
					Arginine methyltransferase 6 (Art6)	1
					Arginine methyltransferase 7 (Art7)	2
					Arginine methyltransferase 8 (Art8)	1
					Arginine methyltransferase 9 (Art9)	2
					Arginyl-tRNA synthetase (Aats-arg)	1
					Argonaute 2 (AGO2)	1
					Argonaute 3 (AGO3)	1
					Argonaute-1 (AGO1)	1
					argos (aos)	1
					ariadne (ari-1)	1
					ariadne 2 (ari-2)	1
					aristaless (al)	1
					armadillo (arm)	1
					armitage (armi)	1
					arouser (aru)	2
					Arp11 (Arp11)	1
					Arpc3A (Arpc3A)	1
					Arpc3B (Arpc3B)	1
					arrest (aret)	2
					Arrestin 1 (Arr1)	2
					Arrestin 2 (Arr2)	1
					arrow (arr)	1
					Arrowhead (Awh)	1
					Asator (Asator)	3
					asense (ase)	1
					ash1	119
					asparagine synthetase (asparagine-synthetase)	1
					Asparaginyl-tRNA synthetase (Aats-asn)	1
					Aspartyl beta-hydroxylase (Asph)	1
					Aspartyl-tRNA synthetase (Aats-asp)	1
					asrij (asrij)	1
					asterless (asl)	1
					asteroid (ast)	1
					astray (aay)	3
					astrocytic leucine-rich repeat molecule (alrm)	1
					asunder (asun)	1
					ATAC complex component 2 (Atac2)	1
					ATAC complex component 3 (Atac3)	1
					ATAC component 1 (Atac1)	1
					Ataxin 1 (Atx-1)	1
					Ataxin-2 (Atx2)	1
					Ataxin-2 binding protein 1 (A2bp1)	1
					Ate1 (Ate1)	1
					Atf6 (Atf6)	1
					atilla (atilla)	1
					atlastin (atl)	1
					atonal (ato)	1
					ATP citrate lyase (ATPCL)	1
					ATP synthase-beta (ATPsyn-beta)	1
					ATP synthase, subunit b (ATPsyn-b)	1
					ATP synthase, subunit d (ATPsyn-d)	1
					ATP-dependent chromatin assembly factor large subunit (Acf1)	2
					ATP7 (ATP7)	1
					ATPase coupling factor 6 (ATPsyn-Cf6)	1
					Attacin-A (AttA)	1
					Attacin-B (AttB)	1
					Attacin-D (AttD)	1
					atypical protein kinase C (aPKC)	5
					aubergine (aub)	1
					Augmenter of liver regeneration (Alr)	1
					aurora (aur)	4
					aurora borealis (bora)	2
					australin (aust)	1
[truncated: 15,416 more rows]

## Sheet: Pivot Tables - 99.99% cutoff
Significant (upto the control cut-off)					Total numbers
[truncated: 15,859 more rows]
